# Supplementary material for: Hepatocyte-Specific ApoJ Knockout Improves Metabolic Profiles in the Liver of Diabetic Mice
Source: Metabolites. 2025 Nov 25;15(12):761. doi: 10.3390/metabo15120761 (PMC12734926; doi:10.3390/metabo15120761)
Supplement: Supplementary file 1 [file metabolites-15-00761-s001.zip]

Archive with 3 entries (3 files):
- 2025_1108_Supplementary figure.pdf
- The ARRIVE checklist.pdf
- The list of metabolite identified in HMDB-20251105-STW (1).xlsx
