# Supplementary material for: Hepatocyte-Specific ApoJ Knockout Improves Metabolic Profiles in the Liver of Diabetic Mice
Source: Metabolites. 2025 Nov 25;15(12):761. doi: 10.3390/metabo15120761 (PMC12734926; doi:10.3390/metabo15120761)
Supplement: Supplementary file 1 [file metabolites-15-00761-s001.zip › The list of metabolite identified in HMDB-20251105-STW (1).xlsx]

## Sheet: Supplementary Tables S1 
MetaboName	Alignment ID	KEGGID	HMDBID	SuperClass	Class	SubClass	RT(min)	m/z	Formula	HKO_1	HKO_2	HKO_3	HKO_4	Flox_1	Flox_2	Flox_3	Flox_4	P.value	Log2FC	KEGGSuperClass	KEGGClass	KEGGSubClass
Thiamine Monophosphate	P6592	C01081	HMDB0002666	Organoheterocyclic compounds	Diazines	Pyrimidines and pyrimidine derivatives	1.358	345.075	C12H18N4O4PS	3.65163e+08	3.91864e+08	3.29155e+08	3.57945e+08	1.99533e+08	188187722	2.13817e+08	1.96811e+08	2.49856e-05	0.855113	---	---	---
S-Adenosyl-L-methionine	P7854	C00019	HMDB0001185	Nucleosides, nucleotides, and analogues	5'-deoxyribonucleosides	5'-deoxy-5'-thionucleosides	1.352	399.142	C15H22N6O5S	4.70247e+07	1.16225e+08	1.28589e+08	9.65732e+07	460533304	6.02059e+08	8.36624e+08	6.41998e+08	0.000511879	-2.70991	Vitamins and cofactors	Cofactors	Coenzymes
Melezitose	P10664	C08243	HMDB0011730	Organic oxygen compounds	Organooxygen compounds	Carbohydrates and carbohydrate conjugates	1.411	527.155	C18H32O16	3.92573e+07	3.66814e+07	1.7329e+08	7.13056e+07	3.04782e+08	3.14446e+08	3.77606e+08	3.07303e+08	0.000514279	-2.02456	---	---	---
5'-Methylthioadenosine	P5371	C00170	HMDB0001173	Nucleosides, nucleotides, and analogues	5'-deoxyribonucleosides	5'-deoxy-5'-thionucleosides	5.266	298.095	C11H15N5O3S	1.89772e+08	1.77214e+08	3.34686e+08	1.69973e+08	6.22261e+08	6.21204e+08	7.94996e+08	5.40788e+08	0.000666421	-1.56512	---	---	---
Glycine-Betaine	P889		---	---	---	---	1.378	117.073	C5H11NO2	5.72526e+08	546338050	560278344	5.15091e+08	3.96292e+08	2.77056e+08	3.84661e+08	3.76112e+08	0.000741021	0.613532	---	---	---
Melibiose	P7061	C05402	HMDB0000048	Organic oxygen compounds	Organooxygen compounds	Carbohydrates and carbohydrate conjugates	1.374	365.103	C12H22O11	4.02417e+08	4.16262e+08	4.9002e+08	6.49843e+08	1389662307	1724514877	1066129717	1349239917	0.000882893	-1.49736	Carbohydrates	Oligosaccharides	Disaccharides
Proline	P855	C16435	HMDB0003411	Organic acids and derivatives	Carboxylic acids and derivatives	Amino acids, peptides, and analogues	1.395	116.07	C5H9NO2	10052567434	9275155992	9604647532	8645292723	6634740006	5001355093	7053959123	6444757117	0.00114093	0.580145	---	---	---
Xanthurenic Acid	P3099	C02470	HMDB0000881	Organoheterocyclic compounds	Quinolines and derivatives	Quinoline carboxylic acids	5.404	206.047	C10H7NO4	2.83498e+08	2.00559e+08	1.66413e+08	2.33659e+08	1.14323e+08	8.3485e+07	6.81966e+07	8.33897e+07	0.00245995	1.33942	---	---	---
7,8-Dihydrobiopterin	P3879	C02953	HMDB0000038	Organoheterocyclic compounds	Pteridines and derivatives	Pterins and derivatives	4.648	240.107	C9H13N5O3	477854252	3.92394e+08	3.48706e+08	3.6919e+08	2.80166e+08	2.01769e+08	2.46985e+08	2.15116e+08	0.0029133	0.750435	---	---	---
Taurodeoxycholic Acid	P10111	C05463	HMDB0000896	Lipids and lipid-like molecules	Steroids and steroid derivatives	Bile acids, alcohols and derivatives	7.911	500.3	C26H45NO6S	6861841613	6916726713	4901125965	7919133833	1560064035	3048057344	1177544783	3371586913	0.00193292	1.53839	ST Sterol lipids	ST05 Steroid conjugates	ST0504 Taurine conjugates
Ornithine	P1270	C01602	HMDB0000214	Organic acids and derivatives	Carboxylic acids and derivatives	Amino acids, peptides, and analogues	1.105	133.096	C5H12N2O2	5.88244e+08	7.51113e+08	6.13994e+08	7.0147e+08	3.73114e+08	3.30328e+08	4.6929e+08	4.39923e+08	0.0018563	0.71914	---	---	---
N,N-Acetylhistidine	P2891		---	---	---	---	1.301	198.096	C8H11N3O3	249582989	2.46425e+08	4.49837e+08	4.14738e+08	739774856	5.93296e+08	6.79641e+08	6.35384e+08	0.00205831	-0.960721	---	---	---
Chrysin	P4271	C10028	HMDB0036619	Phenylpropanoids and polyketides	Flavonoids	Flavones	9.565	255.23	C15H10O4	1.41079e+08	1.18623e+08	9.3434e+07	1.29675e+08	7.55982e+07	6.16332e+07	4.39696e+07	6.96972e+07	0.00325926	0.944334	PK Polyketides	PK12 Flavonoids	PK1211 Flavones and Flavonols
Nordihydrocapsaicin	P5849	C20216	HMDB0036328	Benzenoids	Phenols	Methoxyphenols	5.336	316.173	C17H27NO3	1.12298e+08	110499917	7.55471e+07	1.1662e+08	6.9332e+07	3.48172e+07	4.82253e+07	4.20968e+07	0.00378933	1.09342	Amino acid related compounds	Others	Capsaicinoids and derivatives
Homoharringtonine	P11041	D08956	HMDB0253207	Alkaloids and derivatives	Cephalotaxus alkaloids	---	9.613	546.267	C29H39NO9	8.7252e+08	8.76378e+08	8.59879e+08	8.89123e+08	7.47069e+08	3.88718e+08	4.27148e+08	4.73889e+08	0.00415981	0.780142	---	---	---
Liriopesides B	P14371		---	---	---	---	5.339	745.417	C39H62O12	4.17371e+07	3.83156e+07	3.39586e+07	4.28222e+07	3.04503e+07	1.353e+07	1.33823e+07	2.03759e+07	0.00453179	1.01257	---	---	---
N,N-Dimethylarginine	P3034	C03626	HMDB0001539	Organic acids and derivatives	Carboxylic acids and derivatives	Amino acids, peptides, and analogues	1.398	203.149	C8H18N4O2	7.15897e+08	8.93486e+08	5.06376e+08	8.81854e+08	3.73328e+08	1.61502e+08	2.30163e+08	3.61332e+08	0.00415221	1.41219	---	---	---
Methionine	P1709	C01733	HMDB0033951	Organic acids and derivatives	Carboxylic acids and derivatives	Amino acids, peptides, and analogues	2.239	150.057	C5H11NO2S	16430271543	17996899828	17942655251	20491076404	13153154864	10636616283	10613230375	14489095885	0.00336378	0.575506	---	---	---
Isopongaflavone	P7259		---	---	---	---	5.062	373.101	C21H18O4	1.55563e+08	1.72433e+08	164723884	1.57852e+08	1.21645e+08	7.46308e+07	1.01538e+08	1.27928e+08	0.00426225	0.611739	---	---	---
2-Acetylacteoside	P13290		HMDB0245529	Phenylpropanoids and polyketides	Flavonoids	Flavonoid glycosides	2.051	667.224	C31H38O16	3.61119e+06	2.37867e+06	3.82468e+07	3.98782e+06	7.08217e+07	7.18955e+07	7.40111e+07	4.0402e+07	0.00451082	-2.41465	---	---	---
Ramipril	P8284		HMDB0014324	Organic acids and derivatives	Carboxylic acids and derivatives	Amino acids, peptides, and analogues	5.191	417.242	C23H32N2O5	4.0556e+08	2.57306e+08	2.9095e+08	418026004	2.08481e+08	1.09911e+08	1.09017e+08	165900167	0.00608985	1.20927	---	---	---
Citrulline	P2351	C00327	HMDB0000904	Organic acids and derivatives	Carboxylic acids and derivatives	Amino acids, peptides, and analogues	1.312	176.102	C6H13N3O3	8.14978e+08	5.98255e+08	6.45797e+08	6.68783e+08	5.13777e+08	4.97752e+08	4.39542e+08	3.98787e+08	0.00646415	0.560324	Peptides	Amino acids	Other amino acids
Propylthiouracil	P2215	C07569	HMDB0014690	Organoheterocyclic compounds	Diazines	Pyrimidines and pyrimidine derivatives	1.183	171.052	C7H10N2OS	154445578	1.85868e+08	1.95507e+08	1.99158e+08	9.76249e+07	1.03068e+08	1.20257e+08	1.44185e+08	0.00360638	0.660016	---	---	---
Hyodeoxycholate	P7322	C15517	HMDB0000811	Lipids and lipid-like molecules	Steroids and steroid derivatives	Bile acids, alcohols and derivatives	8.366	375.287	C24H40O4	9.54857e+07	3.37561e+07	4.91438e+07	7.46798e+07	1.65121e+07	9.49334e+06	2.87938e+06	3.52451e+06	0.00767757	2.96503	Steroids	24-Carbon atoms	Cholane derivatives
Biuret	P543	C06555	HMDB0249282	Organic acids and derivatives	Carboximidic acids and derivatives	Carboximidic acids	2.239	104.053	C2H5N3O2	6.87519e+08	7.74424e+08	7.55984e+08	8.71639e+08	5.75089e+08	3.77047e+08	4.35095e+08	6.07482e+08	0.00645608	0.631244	---	---	---
Octocrylene	P7010	D05227	HMDB0255910	Benzenoids	Benzene and substituted derivatives	Diphenylmethanes	5.396	362.215	C24H27NO2	4.29623e+08	5.89738e+08	1.85643e+08	6.80437e+08	3.07614e+07	2.87503e+07	4.01227e+07	7.56659e+07	0.00777558	3.42694	---	---	---
Taurolithocholic Acid	P9371	C02592	HMDB0000722	Lipids and lipid-like molecules	Steroids and steroid derivatives	Bile acids, alcohols and derivatives	8.935	466.295	C26H45NO5S	8.86321e+07	8.26483e+07	7.68151e+07	1.17082e+08	4.21874e+07	4.05878e+07	4.78456e+07	6.48058e+07	0.00681024	0.901958	ST Sterol lipids	ST04 Bile acids and derivatives	ST0402 C26 bile acids, alcohols, and derivatives
Beta-Tocotrienol	P8269	C14154	HMDB0304597	Lipids and lipid-like molecules	Prenol lipids	Quinone and hydroquinone lipids	8.636	416.334	C28H42O2	1.20384e+08	7.64439e+07	1.69872e+08	1.15484e+08	1.98328e+08	1.82597e+08	1.95407e+08	2.05437e+08	0.00903321	-0.697149	PR Prenol lipids	PR02 Quinones and hydroquinones	PR0202 Vitamin E
Methyl Dichloroasterrate	P8949		---	---	---	---	5.545	448.059	C18H16Cl2O8	2.25088e+07	3.63989e+07	1.16268e+07	2.42653e+07	1.55311e+06	6.63534e+06	3.21589e+06	3.89893e+06	0.00860413	2.63103	---	---	---
Pheniramine Maleate Salt	P3905		---	---	---	---	7.014	241.178	C20H24N2O4	7.1749e+07	1.15727e+08	2.85807e+07	114895873	4.97307e+06	6.05254e+06	3.69231e+06	7.4837e+06	0.00992585	3.89792	---	---	---
Palmatine Chloride	P8099		---	---	---	---	5.548	410.102	C21H22ClNO4	379879239	339179153	1.18731e+08	4.99938e+08	2.51489e+07	7.3528e+07	2.89633e+07	2.90758e+07	0.0104316	3.09356	---	---	---
Arachidonic Acid	P5567	C00219	HMDB0001043	Lipids and lipid-like molecules	Fatty Acyls	Fatty acids and conjugates	11.298	305.245	C20H32O2	4.94882e+08	4.47028e+08	3.15938e+08	4.89772e+08	2.59648e+08	2.31848e+08	2.04774e+08	3.25369e+08	0.010126	0.774502	Lipids	Fatty acids	Unsaturated fatty acids
Acetylsulfamethoxazole	P5312	C13061	HMDB0013854	Benzenoids	Benzene and substituted derivatives	Benzenesulfonamides	1.381	296.064	C12H13N3O4S	2.28636e+07	2.15522e+07	164655793	5.12823e+07	224148249	2.75856e+08	2.87234e+08	1.50539e+08	0.0103446	-1.84876	---	---	---
Imidacloprid-Urea	P3231		---	---	---	---	2.084	212.057	C9H10ClN3O	1.3897e+08	6.96938e+07	1.37738e+08	8.69194e+07	1.83567e+08	202068323	2.30611e+08	1.58487e+08	0.0105927	-0.838254	---	---	---
L-Pipecolic Acid	P1186	C00408	HMDB0000716	Organic acids and derivatives	Carboxylic acids and derivatives	Amino acids, peptides, and analogues	1.433	130.086	C6H11NO2	9.88566e+08	9.49923e+08	7.46533e+08	7.84895e+08	7.12903e+08	5.25463e+08	6.37006e+08	6.22171e+08	0.0141751	0.474358	Alkaloids	Alkaloids derived from lysine	Piperidine alkaloids
5-Demethylnobiletin	P7649		HMDB0037571	Phenylpropanoids and polyketides	Flavonoids	O-methylated flavonoids	8.572	389.266	C20H20O8	5.85146e+07	4.70371e+07	2.54376e+07	6.83754e+07	2.39391e+07	1.88463e+07	1.23984e+07	1.47388e+07	0.0148325	1.51157	---	---	---
Gentamicin Sulfate	P11669	C11334	HMDB0014936	Organic oxygen compounds	Organooxygen compounds	Carbohydrates and carbohydrate conjugates	7.71	576.298	C21H45N5O11S	3.29608e+07	5.19445e+07	9.92699e+06	5.75185e+07	350034	1.24111e+06	143032	1.3012e+06	0.013329	5.64939	---	---	---
Binospirone	P6936		---	---	---	---	5.068	359.201	C20H26N2O4	1.0903e+08	1.49045e+08	1.35934e+08	1.31283e+08	7.6774e+07	6.5875e+07	6.03693e+07	1.12004e+08	0.0103037	0.737687	---	---	---
Terbutaline	P3533	C07129	HMDB0015009	Benzenoids	Phenols	Benzenediols	5.744	226.142	C12H19NO3	4.42894e+08	5.75399e+08	1.8631e+08	7.9315e+08	3.45991e+07	1.00649e+08	3.96441e+07	7.22869e+07	0.0140878	3.01475	---	---	---
N-Fructosyl Isoleucine	P5264		---	---	---	---	5.083	294.152	C12H23NO7	7476701930	8123524454	9288916880	8083904044	7343887403	6231217655	6729004960	5967464214	0.0135606	0.327802	---	---	---
Icariside I	P11191		HMDB0253343	Phenylpropanoids and polyketides	Flavonoids	Flavonoid glycosides	5.105	553.158	C27H30O11	304186543	2.76585e+08	2.93327e+08	262860899	4.01416e+08	4.05073e+08	3.94852e+08	3.03261e+08	0.0123627	-0.40421	---	---	---
(2Z)-2-Benzylidene-6-Methoxy-1-Benzofuran-3(2H)-One	P4621		---	---	---	---	1.281	270.116	C16H12O3	1.38982e+08	2.01601e+08	327881203	2.24825e+08	3.21624e+08	348673028	4.23554e+08	3.64289e+08	0.019782	-0.706936	---	---	---
Butyryl Carnitine	P3681		---	---	---	---	5.28	232.153	C11H21NO4	7.56978e+07	1.07499e+08	1.59138e+08	9.61637e+07	1.93237e+08	2.45225e+08	3.59116e+08	4.92188e+08	0.0211522	-1.55648	---	---	---
Thiamine	P4502	C00378	HMDB0000235	Organoheterocyclic compounds	Diazines	Pyrimidines and pyrimidine derivatives	1.392	265.11	C12H17N4OS	9.75511e+08	9.86386e+08	9.47066e+08	1012670160	7.24078e+08	3.87772e+08	7.63852e+08	8.0218e+08	0.0178658	0.550408	Vitamins and cofactors	Vitamins	Water-soluble vitamins
Galactosamine	P2448	C02262	HMDB0242589	Organic oxygen compounds	Organooxygen compounds	Carbohydrates and carbohydrate conjugates	1.315	180.085	C6H13NO5	2.37682e+08	3.02971e+08	5.43684e+08	387141816	5.12175e+08	6.16141e+08	5.76198e+08	6.07933e+08	0.0241613	-0.652153	Carbohydrates	Monosaccharides	Amino sugars
Berberine	P6384	C00757	HMDB0003409	Alkaloids and derivatives	Protoberberine alkaloids and derivatives	---	8.081	337.199	[C20H18NO4]+	3.76437e+07	7.15165e+07	1.36067e+07	7.97451e+07	1.55817e+06	3.32353e+06	1.20734e+06	4.89485e+06	0.020668	4.20453	Alkaloids	Alkaloids derived from tyrosine	Isoquinoline alkaloids
8-Deoxy-Amphotericin B	P16445		---	---	---	---	9.044	908.521	C47H73NO16	1.10033e+07	1.00069e+07	1.07984e+07	1.25045e+07	1.01144e+07	6.22472e+06	5.09664e+06	8.01559e+06	0.022231	0.58938	---	---	---
Pellasoren A	P8610		---	---	---	---	7.769	432.308	C26H41NO4	2.80978e+07	2.3365e+07	7.03525e+06	2.32907e+07	8.45963e+06	6.40262e+06	3.53679e+06	6.88751e+06	0.0242922	1.69354	---	---	---
Hyocholic Acid	P15258	C17649	HMDB0000760	Lipids and lipid-like molecules	Steroids and steroid derivatives	Bile acids, alcohols and derivatives	7.768	817.577	C24H40O5	8.72572e+08	5.4575e+08	1.51541e+08	7.43942e+08	1.30665e+08	1.61731e+08	4.92196e+07	6.8137e+07	0.024536	2.49743	---	---	---
Artemether	P5974		HMDB0015643	Lipids and lipid-like molecules	Prenol lipids	Sesquiterpenoids	3.372	321.164	C16H26O5	3.39233e+08	2.64749e+08	3.9129e+08	443849122	2.1362e+08	2.463e+08	252523199	2.19293e+08	0.0181633	0.627233	---	---	---
Aminobenzoyl-Glutamate	P4542		---	---	---	---	5.229	267.095	C12H14N2O5	4.78144e+08	281860317	2.28667e+08	2.46464e+08	1.93411e+08	1.24306e+08	110822705	2.59448e+06	0.0280022	1.51848	---	---	---
L-Threonine	P970	C00188	HMDB0000167	Organic acids and derivatives	Carboxylic acids and derivatives	Amino acids, peptides, and analogues	1.277	120.065	C4H9NO3	1261989629	1575963242	1281233515	1305434317	1206557405	7.52736e+08	1078582708	9.73807e+08	0.026745	0.435309	Peptides	Amino acids	Common amino acids
Gly-Tyr	P3852		HMDB0028853	Organic acids and derivatives	Carboxylic acids and derivatives	Amino acids, peptides, and analogues	5.123	239.101	C11H14N2O4	1.12374e+08	1.07018e+08	9.40433e+07	1.44924e+08	9.73688e+07	7.56869e+07	7.54452e+07	6.06298e+07	0.0301135	0.568227	---	---	---
Hydrocortisone	P7031	C00735	HMDB0000063	Lipids and lipid-like molecules	Steroids and steroid derivatives	Hydroxysteroids	7.213	363.214	C21H30O5	4.33506e+07	3.1361e+07	5.43725e+07	4.28268e+07	4.11389e+08	1.21276e+08	5.17156e+08	2.29858e+08	0.0208261	-2.89604	Steroids	21-Carbon atoms	Pregnane derivatives
1-Amino-1-Cyclopentanecarboxylate	P1182	C03969	HMDB0062225	Organic acids and derivatives	Carboxylic acids and derivatives	Amino acids, peptides, and analogues	2.05	130.085	C6H11NO2	1134354131	9.45965e+08	7.37073e+08	8.61515e+08	771940738	6.76148e+08	621454359	5.36279e+08	0.0325491	0.497536	---	---	---
Gamma-Glutamylcysteine	P4167	C00669	HMDB0001049	Organic acids and derivatives	Carboxylic acids and derivatives	Amino acids, peptides, and analogues	2.39	251.068	C8H14N2O5S	2.09452e+08	2.03902e+08	4.19779e+08	3.88185e+08	4.95139e+08	659794522	8.61933e+08	4.56334e+08	0.0281373	-1.01794	---	---	---
Palythazine	P4215		---	---	---	---	5.135	253.117	C12H16N2O4	6.21902e+07	6.33817e+07	5.79169e+07	6.8401e+07	1.37774e+08	1.41633e+08	1.59331e+08	6.57027e+07	0.0228826	-1.00191	---	---	---
Remerine	P4895		HMDB0030264	Organoheterocyclic compounds	Heteroaromatic compounds	---	2.359	280.137	C18H17NO2	4564007768	4500236820	5526604291	5313734202	4461947737	3604955318	4056652993	4103514928	0.0263849	0.294665	---	---	---
Guanosine Cyclic Monophosphate	P6618	C00942	HMDB0001314	Nucleosides, nucleotides, and analogues	Purine nucleotides	Cyclic purine nucleotides	1.58	346.045	C10H12N5O7P	4.71178e+08	5.75754e+08	1393563933	1116582779	1416745094	1963722774	3164507641	1822269357	0.0327613	-1.23406	Nucleic acids	Cyclic nucleotides	3',5'-Cyclic nuclcleotides
Propionic Acid	P366	C00163	HMDB0000237	Organic acids and derivatives	Carboxylic acids and derivatives	Carboxylic acids	1.337	97.0282	C3H6O2	2.41856e+08	3.24732e+08	5.25498e+08	270196388	6.71353e+08	4.85384e+08	1013552513	6.29062e+08	0.0316927	-1.03907	Organic acids	Carboxylic acids	Monocarboxylic acids
Isopalmitic Acid	P4730		HMDB0031068	Lipids and lipid-like molecules	Fatty Acyls	Fatty acids and conjugates	7.766	274.272	C16H32O2	1906063530	1831078785	2312509206	1691795271	2906359269	2232079630	2666875082	2313690573	0.0278603	-0.386393	---	---	---
O-Propanoylcarnitine	P3369	C03017	HMDB0000824	Lipids and lipid-like molecules	Fatty Acyls	Fatty acid esters	5.107	218.137	C10H19NO4	2.16525e+08	2.25689e+08	3.25477e+08	2.20148e+08	6.83668e+08	1302972293	8.90791e+08	3.5704e+08	0.0306993	-1.71118	FA Fatty acyls	FA07 Fatty esters	FA0707 Fatty acyl carnitines
Asparagine	P1264	C16438	HMDB0251512	Organic acids and derivatives	Carboxylic acids and derivatives	Amino acids, peptides, and analogues	1.251	133.06	C4H8N2O3	2.22358e+08	3.92069e+08	204586132	223904882	1.83245e+08	9.76512e+07	1.25693e+08	1.21613e+08	0.0354065	0.981487	---	---	---
Ferulic Acid Ethyl Ester	P3454		---	---	---	---	1.318	223.091	C12H14O4	3.00284e+08	2.65956e+08	665588040	3.10565e+08	6.18941e+08	6.40238e+08	6.86399e+08	6.08561e+08	0.0379486	-0.727666	---	---	---
Meclomen	P5309		HMDB0015074	Benzenoids	Benzene and substituted derivatives	Benzoic acids and derivatives	1.318	296.018	C14H10Cl2NNaO2	2.02999e+08	1.84977e+08	2.19467e+08	2.13641e+08	1.85094e+08	1.11979e+08	1.47145e+08	1.76936e+08	0.0336495	0.402613	---	---	---
Lysine	P1642	C16440	HMDB0301757	Organic acids and derivatives	Carboxylic acids and derivatives	Amino acids, peptides, and analogues	1.107	147.112	C6H14N2O2	1279830310	1937398889	1690685455	1396318422	1042746586	8.80762e+08	1330802852	1069016944	0.0300188	0.544189	---	---	---
Brevicarine	P5175		---	---	---	---	5.161	290.157	C17H21N3	8.50727e+08	7.69005e+08	4.73116e+08	7.94148e+08	6.32551e+08	4.70655e+08	3.09317e+08	2.47596e+08	0.0443246	0.798258	---	---	---
Hippeastrine	P6405	C08528	---	---	---	---	2.426	338.098	C17H17NO5	1.64102e+08	3.08575e+08	5.8538e+08	5.72319e+08	5.00029e+08	7.90215e+08	9.28576e+08	8.3137e+08	0.0426269	-0.903684	---	---	---
Cytidine 5'-Monophosphate	P6034	C00055	HMDB0000095	Nucleosides, nucleotides, and analogues	Pyrimidine nucleotides	Pyrimidine ribonucleotides	1.822	324.057	C9H14N3O8P	1.99725e+08	1.83311e+08	9.47604e+07	1.80807e+08	9.97535e+07	1.29201e+08	7.87367e+07	6.33783e+07	0.0405712	0.827738	Nucleic acids	Nucleotides	Ribonucleotides
Pinacidil Monohydrate	P4054		---	---	---	---	5.54	246.169	C13H21N5O	1.73755e+08	1.64441e+08	2.2383e+08	1.98486e+08	3.94898e+08	3.87647e+08	4.53313e+08	1.88362e+08	0.0312735	-0.905115	---	---	---
Glutamine (L)	P2169		---	---	---	---	1.237	169.057	C5H10N2O3	7.7352e+07	9.79588e+07	1.60613e+08	1.91599e+08	1.79886e+08	2.78626e+08	1.84851e+08	2.59765e+08	0.0433659	-0.775688	---	---	---
2-Phenylacetamide	P1332	C02505	HMDB0010715	Benzenoids	Benzene and substituted derivatives	Phenylacetamides	3.948	136.075	C8H9NO	3769422894	3552571590	4680035988	4412550073	3490330118	3137930331	2922258552	3534220963	0.0332991	0.327112	---	---	---
Microcolin H	P14519		---	---	---	---	10.719	756.548	C38H63N5O9	1.69188e+07	1.23428e+07	2.75545e+07	1.5967e+07	9.7907e+06	6.60127e+06	7.57165e+06	1.11578e+07	0.0335741	1.05123	---	---	---
Garcinolic Acid	P13236		---	---	---	---	8.992	664.34	C38H46O9	2.624e+08	2.73425e+08	4.11831e+08	3.76939e+08	2.81369e+08	1.4188e+08	1.57696e+08	2.24681e+08	0.0387094	0.717386	---	---	---
Pantothenic Acid	P3408	C00864	HMDB0000210	Organic oxygen compounds	Organooxygen compounds	Alcohols and polyols	5.22	220.116	C9H17NO5	1578756505	1040990964	1444468308	1579799494	1021043486	1091706157	8.18236e+08	1160872916	0.0388216	0.463936	Vitamins and cofactors	Vitamins	Water-soluble vitamins
Serylleucine	P3388		HMDB0029043	Organic acids and derivatives	Carboxylic acids and derivatives	Amino acids, peptides, and analogues	5.206	219.132	C9H18N2O4	4.44353e+07	5.8237e+07	4.72834e+07	1.0603e+08	1.14493e+08	146292817	2.12079e+08	9.12956e+07	0.0418676	-1.14003	---	---	---
Phenacylamine Hydrochloride	P2795		---	---	---	---	1.222	194.032	C8H10ClNO	259962134	3.09629e+08	3.09049e+08	2.72474e+08	2.25118e+08	1.54035e+08	2.58391e+08	2.40676e+08	0.0402642	0.390338	---	---	---
Thiazolidine-4-Carboxylic Acid	P1282		HMDB0258979	Organic acids and derivatives	Carboxylic acids and derivatives	Amino acids, peptides, and analogues	1.4	134.026	C4H7NO2S	6.17205e+08	1153095807	1017271587	7.02414e+08	4.56142e+08	3.09702e+08	6.62447e+08	5.26486e+08	0.0398573	0.836247	---	---	---
Icariin	P13729	C17555	---	---	---	---	5.085	699.216	C33H40O15	5.25249e+07	4.34897e+07	7.69728e+07	3.95877e+07	1.48275e+08	1.11332e+08	6.68112e+07	8.6185e+07	0.0425504	-0.956796	PK Polyketides	PK12 Flavonoids	PK1211 Flavones and Flavonols
4,5-Dihydroxy-3-Propylcyclopent-2-En-1-One	P2299		---	---	---	---	6.321	174.111	C8H12O3	2.65258e+08	162778992	3.1935e+08	253285117	1.58465e+08	1.60142e+08	1.05349e+08	194173533	0.0426907	0.695014	---	---	---
Mycosporine Serinol	P4433		---	---	---	---	2.354	262.126	C11H19NO6	1096630782	1064791248	1310046765	1137254653	1055664263	7.39012e+08	922866414	1009351891	0.0475048	0.306379	---	---	---
Acetoacetate	P526	C00164	HMDB0304256	Organic acids and derivatives	Keto acids and derivatives	Short-chain keto acids and derivatives	1.343	103.039	C4H6O3	9.21706e+08	1019714502	1209770913	9.14252e+08	1758151859	1066208613	1981422240	1377197487	0.048292	-0.604893	Organic acids	Carboxylic acids	3-Oxocarboxylic acids
Glutathione	P6190	C00051	HMDB0000125	Organic acids and derivatives	Carboxylic acids and derivatives	Amino acids, peptides, and analogues	1.656	330.071	C10H17N3O6S	1.47564e+08	2.32373e+08	5.02773e+08	6.66852e+08	6.25663e+08	8.17765e+08	9.99252e+08	5.83459e+08	0.0529301	-0.965615	Vitamins and cofactors	Cofactors	Coenzymes
Butyl Paraben	P3695		HMDB0032575	Benzenoids	Benzene and substituted derivatives	Benzoic acids and derivatives	2.47	233.057	C11H14O3	3.70279e+07	6.63806e+07	1.81455e+08	1.67594e+08	1.6261e+08	1.97031e+08	2.31364e+08	2.24184e+08	0.0604556	-0.849362	---	---	---
Rel-Dimethylenedioxy-Dimethoxy-Epoxylignan	P7901		---	---	---	---	3.966	401.152	C22H24O7	1.48452e+08	9.96289e+07	4.92911e+07	1.3795e+08	4.13579e+07	7.77703e+07	2.13367e+07	5.4572e+07	0.0557568	1.15834	---	---	---
(R)-4-Aminoisoxazolidin-3-One	P533		---	---	---	---	5.187	103.054	C3H6N2O2	1493808549	1129917181	1487886054	1563008964	1189223234	1261076574	898749686	1126944901	0.0538859	0.342327	---	---	---
Isoleucylvaline	P3663		HMDB0028920	Organic acids and derivatives	Carboxylic acids and derivatives	Amino acids, peptides, and analogues	5.375	231.169	C11H22N2O3	5.36471e+07	5.74144e+07	3.6355e+07	5.07473e+07	9.54648e+07	1.07073e+08	1.77144e+08	6.06628e+07	0.0507879	-1.15194	---	---	---
Acetylcarnitine	P3055	C02571	HMDB0000201	Lipids and lipid-like molecules	Fatty Acyls	Fatty acid esters	1.412	204.122	C9H18NO4	153669664	2.72382e+08	1.59397e+08	1.70919e+08	2.84518e+08	5.52177e+08	341062454	2.60258e+08	0.0559523	-0.92692	---	---	---
D-Glucosamine-6-Phosphate	P4379	C00352	HMDB0250754	Organic oxygen compounds	Organooxygen compounds	Carbohydrates and carbohydrate conjugates	1.353	260.051	C6H14NO8P	259892844	7.41719e+08	154635864	6.75587e+08	7.23248e+07	7.84939e+07	6.0379e+07	2.17798e+08	0.0599175	2.09427	---	---	---
Tyrosine	P2492	C01536	HMDB0000158	Organic acids and derivatives	Carboxylic acids and derivatives	Amino acids, peptides, and analogues	3.947	182.08	C9H11NO3	23145019360	19825442102	26052775685	24121866332	20810168373	17787997289	16763609846	21386037193	0.0548915	0.279412	---	---	---
Theophylline	P3024	C07130	HMDB0001889	Organoheterocyclic compounds	Imidazopyrimidines	Purines and purine derivatives	1.311	203.051	C7H8N4O2	1600593866	2502126026	2918369525	3198073876	4030576082	3904317195	2980078613	3295095863	0.0588605	-0.475635	Alkaloids	Others	Purine alkaloids
Diosgenin	P8240	C08898	HMDB0242671	Lipids and lipid-like molecules	Prenol lipids	Triterpenoids	9.422	415.318	C27H42O3	1.90958e+08	9.69173e+07	6.11605e+07	1.05789e+08	6.29664e+07	3.64255e+07	2.99386e+07	6.79957e+07	0.068818	1.2047	Steroids	27-Carbon atoms	Spirostan derivatives
6-Benzoylheteratisine	P10020		---	---	---	---	7.156	496.271	C29H37NO6	7.73615e+07	1.39292e+08	3.47683e+07	1.27318e+08	3.31806e+07	5.24823e+07	1.6543e+07	5.10129e+07	0.069105	1.30562	---	---	---
Sn-Glycero-3-Phosphocholine	P4331	C00670	HMDB0000086	Lipids and lipid-like molecules	Glycerophospholipids	Glycerophosphocholines	1.285	258.108	C8H21NO6P	2330529262	2419431412	11521080643	3051311890	12969191566	11863968120	24361080992	7408871224	0.0705716	-1.55059	---	---	---
Cys-Gly	P2423	C01419	HMDB0257594	Organic acids and derivatives	Carboxylic acids and derivatives	Amino acids, peptides, and analogues	2.469	179.047	C5H10N2O3S	6.54696e+07	1.14758e+08	3.32942e+08	3.28454e+08	287347408	3.64964e+08	4.39797e+08	3.97269e+08	0.0808007	-0.823473	---	---	---
Valine	P910	C16436	HMDB0000883	Organic acids and derivatives	Carboxylic acids and derivatives	Amino acids, peptides, and analogues	1.443	118.086	C5H11NO2	12181394996	14831084077	14542837626	12109865128	10508900026	8647519632	12902986022	11288351449	0.0661196	0.308011	---	---	---
Desmethylenylnocardamine	P11879		---	---	---	---	11.012	587.344	C26H46N6O9	4.4055e+07	1.17278e+08	3.22505e+07	1.38408e+08	1.51419e+07	9.23701e+06	5.6556e+06	5.41576e+07	0.0737854	1.9794	---	---	---
Cyproconazole	P5218	C18456	HMDB0250696	Benzenoids	Benzene and substituted derivatives	Phenylpropanes	5.456	292.127	C15H18ClN3O	3.28947e+07	2.6409e+07	4.48832e+07	4.2296e+07	6.29959e+07	4.99862e+07	8.57938e+07	4.09668e+07	0.0707102	-0.710756	Pesticides	Fungicides	Conazole fungicides
Gaultherin	P1772		HMDB0303042	Organic oxygen compounds	Organooxygen compounds	Carbohydrates and carbohydrate conjugates	5.107	153.065	C19H26O12	3.20957e+08	615216137	4.91557e+08	4.29299e+08	5.44815e+08	5.93695e+08	7.39049e+08	6.02443e+08	0.0806794	-0.417348	---	---	---
Indoline	P977		HMDB0253472	Organoheterocyclic compounds	Indoles and derivatives	Indolines	5.187	120.08	C8H9N	18171154139	13394299786	18423902027	18125865829	14901757497	15471556765	11559700779	13351676655	0.0758597	0.301119	---	---	---
Biliverdin	P11809	C00500	HMDB0001008	Organoheterocyclic compounds	Tetrapyrroles and derivatives	Bilirubins	8.026	583.252	C33H34N4O6	6.88752e+07	1.05923e+08	6.79042e+07	1.00761e+08	4.59527e+07	6.24254e+07	5.6439e+07	7.49889e+07	0.0708037	0.518334	---	---	---
Benzoic Acid	P1020	C00180	HMDB0001870	Benzenoids	Benzene and substituted derivatives	Benzoic acids and derivatives	3.956	123.043	C7H6O2	1498871143	1449762473	1873954582	1821668530	1458554334	1303100101	1235649241	1522587620	0.0697906	0.267476	---	---	---
Guanosine	P5002	C00387	HMDB0000133	Nucleosides, nucleotides, and analogues	Purine nucleosides	---	5.085	284.097	C10H13N5O5	6.00976e+08	4.41643e+08	316099410	3.07231e+08	3.81393e+08	1.87726e+08	2.08074e+08	2.37084e+08	0.092543	0.715893	Nucleic acids	Nucleosides	Ribonucleosides
6,18,19-Trihydroxytrachyloban-2-One	P5880		---	---	---	---	9.493	317.209	C20H30O4	8.54479e+07	4.02184e+07	8.47938e+07	4.45997e+07	8.29248e+07	1.30933e+08	1.03664e+08	8.00557e+07	0.0817621	-0.640411	---	---	---
Glutathione (Reduced)	P5649		---	---	---	---	2.47	308.088	C10H17N3O6S	15999743234	28020053626	68956299638	68007812166	60470075260	73093132089	90356175707	78054635617	0.0899295	-0.738553	---	---	---
Securinine	P4278	C10614	---	---	---	---	1.338	256.067	C13H15NO2	5.1437e+07	7.09146e+07	5.44562e+07	1.25315e+08	1.2002e+08	1.20291e+08	1.57038e+08	9.28296e+07	0.0725958	-0.698178	---	---	---
Telaprevir	P13479		HMDB0015616	Organic acids and derivatives	Peptidomimetics	Hybrid peptides	6.369	680.419	C36H53N7O6	2.30945e+06	1.82772e+06	2.01647e+06	2.73044e+06	1.15993e+07	2.00232e+07	1.14542e+07	588070	0.0720158	-2.29718	---	---	---
Cytarabine	P3979	C02961	HMDB0015122	Nucleosides, nucleotides, and analogues	Pyrimidine nucleosides	---	2.351	244.091	C9H13N3O5	166567638	1.67559e+08	8.23755e+07	1.93989e+08	8.08839e+07	5.50763e+07	1.83566e+07	1.49208e+08	0.081803	1.00813	---	---	---
Isoleucylglutamate	P4414		HMDB0028906	Organic acids and derivatives	Carboxylic acids and derivatives	Amino acids, peptides, and analogues	5.064	261.143	C11H20N2O5	2474236724	2048001544	1382918006	1922436117	9.07471e+08	1553724840	9.90506e+08	1766893295	0.0785694	0.584866	---	---	---
Tsitsikammamine B	P5898		---	---	---	---	3.525	318.118	[C19H16N3O2]+	2.98126e+08	2.32795e+08	4.11065e+08	2.29193e+08	1.70908e+08	8.76494e+07	1.27137e+08	2.74098e+08	0.0713898	0.8279	---	---	---
4-Ethoxy-7,8-Dimethoxyfuro[2,3-B]Quinoline	P4718		---	---	---	---	5.465	274.109	C15H15NO4	4.62464e+08	3.65904e+08	4.18447e+08	5.04796e+08	3.69579e+08	377645126	2.62804e+08	3.93357e+08	0.0841324	0.319734	---	---	---
6,7-Dimethoxy-1-Phenyl-3,4-Dihydro-Isoquinoline	P4571		---	---	---	---	3.486	268.138	C17H17NO2	4.86674e+08	4.88695e+08	2.40795e+08	2.96983e+08	2.15287e+08	2.19779e+07	9.00702e+07	3.71265e+08	0.0881159	1.11503	---	---	---
Hemslecin A	P11408		---	---	---	---	11.175	563.346	C32H50O8	1.80696e+07	3.08335e+07	1.32869e+07	5.16736e+07	8.38982e+06	7.08912e+06	4.72458e+06	1.85789e+07	0.0848752	1.55385	---	---	---
Acetylcholine	P1604	C01996	HMDB0000895	Organic nitrogen compounds	Organonitrogen compounds	Quaternary ammonium salts	1.391	146.116	C7H16NO2	6.1843e+08	4.94647e+08	5.0091e+08	4.71081e+08	5.29596e+08	3.17113e+08	4.46748e+08	2.91296e+08	0.102632	0.395831	Hormones and transmitters	Neurotransmitters	Acetylcholine
Naringenin-7-O-Beta-D-Glucoside	P9166		---	---	---	---	5.38	457.108	C21H22O10	1.64638e+08	1.12018e+08	1.43197e+08	1.4026e+08	1.23499e+08	1.0498e+08	1.16785e+08	1.21294e+08	0.0896126	0.263635	---	---	---
Leucylproline	P3614		HMDB0011175	Organic acids and derivatives	Carboxylic acids and derivatives	Amino acids, peptides, and analogues	5.269	229.154	C11H20N2O3	1887463666	1506319003	2075031436	1934461865	1730358972	1456758248	1664647359	1296030737	0.0923975	0.268075	---	---	---
N-Acetyl-D-Glucosamine	P3440	C00140	HMDB0000215	Organic oxygen compounds	Organooxygen compounds	Carbohydrates and carbohydrate conjugates	1.355	222.096	C8H15NO6	2.88803e+08	3.40575e+08	4.40226e+08	2.95946e+08	2.75538e+08	1.59821e+08	233292648	3.02903e+08	0.0798573	0.491083	Carbohydrates	Monosaccharides	Amino sugars
Bornyl Acetate	P3386	C11338	HMDB0303194	Lipids and lipid-like molecules	Prenol lipids	Monoterpenoids	2.182	219.132	C12H20O2	115118549	1.36254e+08	1.99726e+08	1.64051e+08	2.3189e+08	2.19719e+08	5.47313e+08	2.52691e+08	0.0956007	-1.02477	Terpenoids	Monoterpenoids (C10)	Cyclic monoterpenes
Himeic Acid A	P9194		---	---	---	---	5.236	458.175	C22H29NO8	4.46643e+07	3.57233e+07	8.38014e+07	1.00188e+08	3.06078e+07	2.7442e+07	3.15092e+07	4.39183e+07	0.0845251	0.98601	---	---	---
(2E,4E)-N-(2-Methylpropyl)-6-Thiophen-2-Ylhexa-2,4-Dienamide	P4147		---	---	---	---	5.141	250.092	C14H19NOS	2398188170	1807601179	2709330850	2476767006	3049423046	3443377546	2177623281	3448274009	0.10342	-0.36775	---	---	---
Urobilinogen	P12006	C05790	HMDB0004158	Organoheterocyclic compounds	Tetrapyrroles and derivatives	Bilirubins	6.596	593.33	C33H42N4O6	1.67757e+08	5.2879e+07	8.09172e+07	7.57087e+07	8.02834e+07	363549159	1.51481e+08	330570531	0.109797	-1.29527	---	---	---
Apixaban	P9236		HMDB0248515	Organoheterocyclic compounds	Piperidines	Phenylpiperidines	1.417	460.198	C25H25N5O4	5.18682e+07	3.3238e+07	2.32559e+08	6.2284e+07	1.59149e+08	1.40852e+08	2.50619e+08	2.2238e+08	0.113193	-1.02465	---	---	---
Sclareol	P6226	C09183	HMDB0036827	Lipids and lipid-like molecules	Prenol lipids	Diterpenoids	11.386	331.261	C20H36O2	3.28579e+07	5.87939e+07	5.4797e+07	3.63459e+07	3.45868e+07	2.41117e+07	3.04007e+07	3.6936e+07	0.0918836	0.536351	Terpenoids	Diterpenoids (C20)	Labdanes
Theobromine	P3379	C07480	HMDB0002825	Organoheterocyclic compounds	Imidazopyrimidines	Purines and purine derivatives	1.312	219.025	C7H8N4O2	1693085699	2463896052	3494004945	3677644035	3674468026	3507912514	3656573404	4058163764	0.111739	-0.395056	Alkaloids	Others	Purine alkaloids
Nakijiquinone G	P8747		---	---	---	---	6.061	438.278	C26H35N3O3	461844	1.86888e+07	2.79909e+06	2.10492e+07	6.58065e+07	1.86325e+08	8.85409e+07	995800	0.102458	-2.99022	---	---	---
Phenylalanine	P2109	C02057	HMDB0250791	Organic acids and derivatives	Carboxylic acids and derivatives	Amino acids, peptides, and analogues	5.187	166.085	C9H11NO2	34820848229	24700600431	35187620257	34604233857	29947680748	28654676303	23213856167	25166726724	0.110232	0.273456	---	---	---
Orientin 2''-O-P-Trans-Coumarate	P12053		---	---	---	---	1.74	595.154	C30H26O13	1.31629e+07	2.92276e+07	5.48903e+07	1.36429e+08	1.03914e+08	7.95682e+07	140542164	1.42078e+08	0.11278	-0.995937	---	---	---
Pseudo-Anisatin	P5971		---	---	---	---	5.347	321.128	C15H22O6	1.84011e+07	2.38494e+07	1.62999e+07	3.98934e+07	8.96137e+07	1.86645e+08	8.16266e+07	1.50958e+07	0.103146	-1.92172	---	---	---
Ginsenoside Rh4	P12920		HMDB0041534	Lipids and lipid-like molecules	Prenol lipids	Triterpenoids	6.478	643.403	C36H60O8	273166	209395	1.02641e+06	1.10851e+06	3.59971e+07	9.18269e+06	5.51065e+07	341801	0.0984546	-5.26473	---	---	---
Alcuronium Chloride	P13270		---	---	---	---	6.069	666.387	[C44H50ClN4O2]+	360377	3.43837e+06	529049	3.49006e+06	1.13847e+07	3.2107e+07	1.37103e+07	484093	0.108665	-2.88342	---	---	---
Methyl 1-Oxo-4-(1H-Pyrrol-2-Yl)-2H-Isoquinoline-3-Carboxylate	P5193		---	---	---	---	5.296	291.082	C15H12N2O3	5.36401e+06	8.58629e+07	1.58154e+07	5.60401e+07	1.75722e+08	4.18101e+08	2.16414e+08	6.85749e+06	0.107643	-2.32489	---	---	---
Phloretin	P4746	C00774	HMDB0003306	Phenylpropanoids and polyketides	Linear 1,3-diarylpropanoids	Chalcones and dihydrochalcones	5.295	275.108	C15H14O5	3.53544e+06	6.85197e+07	1.06203e+07	4.1097e+07	1.58361e+08	3.50518e+08	1.60608e+08	2.71989e+06	0.108333	-2.4412	PK Polyketides	PK12 Flavonoids	PK1212 Chalcones and dihydrochalcones
O-Succinyl-L-Homoserine	P3402	C01118	HMDB0255868	Organic acids and derivatives	Carboxylic acids and derivatives	Amino acids, peptides, and analogues	1.419	220.08	C8H13NO6	1.72995e+08	5.16029e+08	3.39911e+07	2.73534e+08	7.23153e+08	1355597291	1152522711	6.21835e+07	0.107303	-1.72461	---	---	---
N-Fructosyl Phenylalanine	P6147		---	---	---	---	5.174	328.136	C15H21NO7	2596308576	1609040709	2854948821	2636333314	2498953353	1657672494	1285171602	1508550949	0.123865	0.480369	---	---	---
Prazepam	P6061	C07366	HMDB0015527	Organoheterocyclic compounds	Benzodiazepines	1,4-benzodiazepines	1.309	325.111	C19H17ClN2O	1.25668e+08	1.41942e+08	1.90452e+08	1.30797e+08	2.13167e+08	1.90712e+08	3.68493e+08	1.65038e+08	0.120114	-0.67075	---	---	---
Ouabain	P11846	C01443	HMDB0015224	Benzenoids	Naphthalenes	---	5.882	585.284	C29H44O12	7.94795e+06	6.41907e+06	1.32859e+07	1.45128e+07	2.72019e+07	6.40434e+07	3.4554e+07	5.46989e+06	0.119191	-1.63837	Steroids	23-Carbon atoms	Cardanolide derivatives
Dendroamide A	P9872		---	---	---	---	4.24	489.143	C21H24N6O4S2	4.47454e+08	5.12235e+08	4.73342e+08	6.19924e+08	3.70799e+08	3.8824e+08	4.35321e+08	503982553	0.115791	0.273576	---	---	---
Gamma-Glutamylleucine	P4415		HMDB0011171	Organic acids and derivatives	Carboxylic acids and derivatives	Amino acids, peptides, and analogues	5.361	261.143	C11H20N2O5	8.2255e+08	6.74469e+08	1309780551	959554464	1178118247	1210225035	1457961564	1033376165	0.136473	-0.373626	---	---	---
Serine	P576	C00716	HMDB0000187	Organic acids and derivatives	Carboxylic acids and derivatives	Amino acids, peptides, and analogues	1.249	106.05	C3H7NO3	2.13443e+08	3.32598e+08	1.96153e+08	1.59773e+08	2.17748e+08	1.12209e+08	141740027	1.31936e+08	0.14081	0.579373	---	---	---
25S-Inokosterone	P10180		---	---	---	---	5.805	503.304	C27H44O7	1.13358e+07	9.37087e+06	1.8839e+07	2.31477e+07	6.6339e+07	1.48436e+08	5.27328e+07	6.63317e+06	0.125545	-2.12853	---	---	---
Pyridoxine	P2196	C00314	HMDB0000239	Organoheterocyclic compounds	Pyridines and derivatives	Pyridoxines	5.06	170.064	C8H11NO3	6.10083e+08	6.06548e+08	4.09694e+08	5.62178e+08	3.73918e+08	5.28941e+08	4.93015e+08	359538648	0.13831	0.318114	Vitamins and cofactors	Vitamins	Water-soluble vitamins
Platyphyllenone	P5813		---	---	---	---	5.39	314.178	C19H20O3	8.84913e+06	1.02924e+08	1.8317e+07	9.29016e+07	2.65903e+08	7.36047e+08	3.00064e+08	6.02359e+06	0.127215	-2.55233	---	---	---
L-Saccharopine	P4807	C00449	HMDB0000279	Organic acids and derivatives	Carboxylic acids and derivatives	Amino acids, peptides, and analogues	1.285	277.137	C11H20N2O6	1.66768e+08	1.83159e+08	2.74247e+08	1.92149e+08	1.51607e+08	1.4685e+08	1.96349e+08	8.6967e+07	0.124475	0.488721	---	---	---
2-O-Acetyl-20-Hydroxyecdysone	P11020		---	---	---	---	6.142	545.315	C29H46O8	4.21221e+07	1.24489e+07	5.13018e+07	4.73484e+07	1.53023e+08	1.74943e+08	7.55263e+07	1.88546e+07	0.118811	-1.46279	---	---	---
Pancuronium Bromide	P5073		HMDB0015430	Lipids and lipid-like molecules	Steroids and steroid derivatives	Steroid esters	11.442	286.227	[C35H60BrN2O4]+	1165940200	907788682	7.40036e+08	8.67204e+08	8.06415e+08	5.73192e+08	4.18662e+08	9.1568e+08	0.142977	0.439676	---	---	---
Isopimpinellin	P4067	C02162	HMDB0034312	Phenylpropanoids and polyketides	Coumarins and derivatives	Furanocoumarins	5.214	247.056	C13H10O5	2.64069e+06	4.50322e+07	2.89604e+06	1.5351e+07	7.06982e+07	2.38586e+08	1.06151e+08	1.91784e+06	0.133785	-2.66246	Phenylpropanoids	Coumarins	Furanocoumarins
Anthranoyllycoctonine	P11878	C08659	---	---	---	---	5.842	587.324	C32H46N2O8	2.556e+07	7.28411e+06	3.41499e+07	2.70267e+07	9.00804e+07	9.78939e+07	4.8043e+07	9.8945e+06	0.123037	-1.38711	Alkaloids	Alkaloids derived by amination reactions	Terpenoid alkaloids
(E)-3-(3-Chlorobut-2-En-1-Yl)-2,8-Dimethylquinolin-4-Ol	P5001		---	---	---	---	1.32	284.078	C15H16ClNO	1.70614e+08	2.67714e+08	3.57268e+08	2.68379e+08	3.61432e+08	3.32965e+08	4.36055e+08	2.75398e+08	0.142677	-0.401978	---	---	---
Cyanidin	P5699	C05905	HMDB0002708	Phenylpropanoids and polyketides	Flavonoids	Hydroxyflavonoids	1.534	310.054	C15H11O6+	1.54116e+08	2.34339e+08	5.46962e+07	1.3709e+08	4.30027e+07	1.07515e+08	4.95792e+07	1.0419e+08	0.140821	0.931229	PK Polyketides	PK12 Flavonoids	PK1201 Anthocyanidins
Fenoxaprop-P-Ethyl	P7005		---	---	---	---	5.063	362.083	C18H16ClNO5	1.77382e+07	2.01605e+07	2.64445e+07	2.21156e+07	3.73745e+07	3.50913e+07	5.61186e+07	1.75678e+08	0.156105	-1.81522	---	---	---
Meprobamate	P3387		HMDB0014515	Organic acids and derivatives	Carboxylic acids and derivatives	Amino acids, peptides, and analogues	1.428	219.132	C9H18N2O4	5.40628e+07	5.79264e+07	6.87877e+07	6.27391e+07	8.7286e+07	6.93513e+07	2.20313e+08	9.79773e+07	0.144751	-0.963701	---	---	---
Tyrphostin AG	P5686		---	---	---	---	1.346	309.127	C18H16N2O3	4410830031	4536286724	6483313681	4043378541	6635806077	3783102505	8870932411	8847102001	0.152682	-0.530927	---	---	---
Ononin	P8568	C10509	HMDB0033987	Phenylpropanoids and polyketides	Isoflavonoids	Isoflavonoid O-glycosides	5.079	431.137	C22H22O9	1.96684e+08	1.83946e+08	2.85226e+08	1.91124e+08	4.32832e+08	2.61869e+08	2.68194e+08	2.45949e+08	0.128028	-0.496285	PK Polyketides	PK12 Flavonoids	PK1205 Isoflavonoids
Ganolactone B	P9706		---	---	---	---	5.719	481.259	C27H38O6	7.40061e+06	9.05021e+06	1.09864e+07	2.13696e+07	3.46321e+07	5.9705e+07	2.82609e+07	5.77853e+06	0.135157	-1.39525	---	---	---
Okaramine J	P10628		---	---	---	---	5.805	525.286	C32H36N4O3	5.57173e+06	6.87639e+06	1.33957e+07	1.78003e+07	3.35595e+07	5.79324e+07	2.48506e+07	4.9066e+06	0.138373	-1.47413	---	---	---
1-Methylpseudouridine	P4355		---	---	---	---	2.668	259.092	C10H14N2O6	6.55488e+08	4.81138e+08	5.56014e+08	6.05423e+08	4.55219e+08	4.74753e+08	4.00048e+08	5.92828e+08	0.139137	0.257131	---	---	---
7,8-Didehydroastaxanthin	P12035		HMDB0036872	Lipids and lipid-like molecules	Prenol lipids	Triterpenoids	5.719	594.366	C40H50O4	0	5.25373e+06	142463	9.48978e+06	1.7616e+07	6.45138e+07	2.5593e+07	0	0.143836	-2.85527	---	---	---
Dehydroabietamide	P5432		---	---	---	---	5.347	300.2	C20H29NO	3.36362e+07	4.4698e+07	3.87814e+07	5.60858e+07	1.05674e+08	1.88065e+08	9.50864e+07	2.08335e+07	0.138053	-1.24199	---	---	---
Microcolin G	P14094		---	---	---	---	5.915	726.442	C37H61N5O8	0	1.19858e+07	455624	1.37511e+07	3.15968e+07	1.18069e+08	4.56954e+07	141823	0.144295	-2.89991	---	---	---
Methyltestosterone	P5515	C07198	HMDB0015655	Lipids and lipid-like molecules	Steroids and steroid derivatives	Androstane steroids	10.869	303.229	C20H30O2	2.45503e+08	1.88392e+08	2.00423e+08	177509246	135753208	9.99737e+07	1.02946e+08	2.34985e+08	0.139192	0.501006	ST Sterol lipids	ST02 Steroids	ST0202 C19 steroids (androgens) and derivatives
Beta-Asarone	P3653	C10430	HMDB0031469	Benzenoids	Phenol ethers	Anisoles	5.214	231.082	C12H16O3	1.66186e+06	4.10812e+07	2.71256e+06	1.49445e+07	7.89971e+07	2.46787e+08	8.55588e+07	444598	0.145334	-2.76926	---	---	---
Cocamidopropylbetaine	P6537		---	---	---	---	7.874	343.293	C19H38N2O3	4.70058e+07	5.42603e+07	9.71961e+07	8.87818e+07	1.3973e+08	1.79792e+08	7.48057e+07	7.99086e+07	0.147	-0.723325	---	---	---
Sphinganine Related Molecules	P5496		---	---	---	---	8.382	302.304		3.91257e+08	5.22677e+08	4.70952e+08	4.77095e+08	6.83107e+08	457442846	503082340	6.16883e+08	0.139121	-0.279809	---	---	---
5-O-Methylvisammioside	P9086		---	---	---	---	8.842	453.163	C22H28O10	1.02171e+08	1.05702e+08	141108665	1.17058e+08	9.97425e+07	5.95722e+07	1.25106e+08	6.30793e+07	0.149845	0.423417	---	---	---
Aniline-2-Sulfonic Acid	P2291		---	---	---	---	5.816	174.021	C6H7N	9.53251e+07	5.53298e+07	7.92093e+07	8.55666e+07	85517306	6.05549e+07	4.75062e+07	4.23167e+07	0.173143	0.419215	---	---	---
Penicillin G	P6321	C05551	HMDB0015186	Organic acids and derivatives	Carboxylic acids and derivatives	Amino acids, peptides, and analogues	5.387	335.108	C16H18N2O4S	6.18228e+06	1.05318e+08	1.46393e+07	7.1071e+07	1.45856e+08	4.16249e+08	2.10206e+08	8.5551e+06	0.148557	-1.98536	Antibiotics	beta-Lactams	Penams
Decahydrogambogic Acid	P13432		---	---	---	---	6.292	677.391	C38H54O8	5.30561e+07	1.68995e+07	7.17341e+07	5.77311e+07	1.78906e+08	1.9295e+08	9.22924e+07	2.09387e+07	0.138681	-1.28244	---	---	---
Terbumeton	P3534	C18768	---	---	---	---	10.502	226.157	C10H19N5O	2742854842	3201743438	1497327931	1920516011	1913509061	1986438236	1498844262	1441284855	0.175723	0.452912	Pesticides	Herbicides	Triazine herbicides
Phenylethyl 2-Glucoside	P5486		---	---	---	---	5.241	302.158	C14H20O6	1.71476e+08	2.58552e+08	3.26764e+08	2.93026e+08	336531230	2.62977e+08	3.23837e+08	3.82948e+08	0.173511	-0.315343	---	---	---
Corynoxine	P8038		---	---	---	---	5.585	407.186	C22H28N2O4	1.37962e+06	2.23769e+07	3.67996e+06	2.32534e+07	4.49908e+07	1.1973e+08	4.79339e+07	1.49317e+06	0.155753	-2.07887	---	---	---
Nomifensine Maleate Salt	P3853		---	---	---	---	5.268	239.147	C20H22N2O4	3.65143e+07	3.30305e+07	3.10074e+07	3.89627e+07	1.02472e+08	2.0216e+08	7.79898e+07	1.29138e+07	0.15461	-1.5034	---	---	---
4-Chloroaniline	P1124	C14450	HMDB0246391	Benzenoids	Benzene and substituted derivatives	Aniline and substituted anilines	1.056	128.018	C6H6ClN	2575241293	2653963469	2482311867	1896432876	3214016925	2362456053	3566190274	2582434254	0.156753	-0.287307	---	---	---
Beta- Belladonnine Dichloroethylate	P5431		---	---	---	---	7.608	300.197	[C38H52ClN2O4]+	127563317	7.64972e+07	9.09003e+07	1.1211e+08	9.24603e+07	9.34355e+07	7.45838e+07	7.09672e+07	0.187884	0.296546	---	---	---
Humulone	P7553	C10695	HMDB0253231	Organic oxygen compounds	Organooxygen compounds	Carbonyl compounds	5.587	385.205	C21H30O5	1.14318e+06	1.98304e+07	3374771	2.22541e+07	5.29143e+07	2.23411e+08	6.75114e+07	1.62464e+06	0.171547	-2.89004	Polyketides	Others	Phloroglucinols
2-Aminoethanethiol	P35	C01678	HMDB0002991	Organosulfur compounds	Thiols	Alkylthiols	2.633	78.0338	C2H7NS	9.27646e+07	7.40135e+07	1.04575e+08	8.10215e+07	1.05407e+08	8.27385e+07	1.1016e+08	1.11359e+08	0.181481	-0.217323	Peptides	Amines	Biogenic amines
Aconine	P10108	C19990	HMDB0247960	Lipids and lipid-like molecules	Prenol lipids	Diterpenoids	8.967	500.276	C25H41NO9	6.45252e+06	7.53246e+06	5.57906e+06	3.26338e+07	466640	4.63661e+06	3.02407e+06	3.51227e+06	0.175345	2.16495	Alkaloids	Alkaloids derived by amination reactions	Terpenoid alkaloids
Ilexsaponin A1	P13251		---	---	---	---	5.854	665.392	C36H56O11	0	1.25851e+06	0	2.14562e+06	4.20094e+06	2.25929e+07	6.79998e+06	0	0.179082	-3.30272	---	---	---
Lovastatin	P8846	C07074	HMDB0014372	Organoheterocyclic compounds	Lactones	Delta valerolactones	5.752	443.209	C24H36O5	14627.8	5.50411e+06	259263	5.50877e+06	1.46913e+07	7.81706e+07	2.2026e+07	12619.8	0.18224	-3.34768	---	---	---
3-Hydroxypyridine	P344		---	---	---	---	2.635	96.0443	C5H5NO	5.59802e+08	487160383	6.30318e+08	4.81604e+08	6.1714e+08	6.72999e+08	5.83101e+08	5.482e+08	0.186317	-0.16558	---	---	---
Laccaic Acid A	P11324		---	---	---	---	2.003	560.073	C26H19NO12	1.70418e+08	2.89112e+07	6.15606e+07	4.46803e+07	2.14897e+08	1.81138e+08	3.08774e+08	2.5266e+07	0.16486	-1.25653	---	---	---
Hypoxanthine	P1358	C00262	HMDB0000157	Organoheterocyclic compounds	Imidazopyrimidines	Purines and purine derivatives	2.984	137.045	C5H4N4O	89331587429	36742021478	75751538905	66259799899	62094569258	50130101791	40245308163	44560688757	0.192824	0.444243	Alkaloids	Others	Purine alkaloids
Menthol(-)	P2308		---	---	---	---	6.49	174.184	C10H20O	1.61316e+07	1.32216e+07	2.68795e+07	2.02112e+07	3.52008e+07	1.71961e+07	3.00792e+07	2.37037e+07	0.179953	-0.474031	---	---	---
Kynurenine	P3174	C01718	HMDB0000684	Organic oxygen compounds	Organooxygen compounds	Carbonyl compounds	5.19	209.091	C10H12N2O3	3.07189e+08	2.8184e+08	2.51643e+08	3.43552e+08	2.20279e+08	3.65308e+08	1.29387e+08	1.25304e+08	0.198404	0.494979	---	---	---
N-Amidino-L-Aspartate	P2340	C03139	HMDB0003157	Organic acids and derivatives	Carboxylic acids and derivatives	Amino acids, peptides, and analogues	1.363	176.065	C5H9N3O4	4.34171e+07	2.55576e+07	8.3093e+08	131043479	5.40087e+08	4.62193e+08	4.18861e+08	7.4854e+08	0.215998	-1.07351	---	---	---
Choline	P547	C00114	HMDB0000097	Organic nitrogen compounds	Organonitrogen compounds	Quaternary ammonium salts	1.275	104.107	C5H14NO	23346566706	31194176626	32494834091	30743678499	23828190185	18100154682	25908641433	30064213705	0.175415	0.266637	Pesticides	Plant growth regulators	Others
Oleoylethanolamide	P6104	C20792	HMDB0002088	Organic nitrogen compounds	Organonitrogen compounds	Amines	11.176	326.304	C20H39NO2	5.00797e+07	7.66503e+07	5.01242e+07	1.00598e+08	4.07994e+07	3.87533e+07	2.86354e+07	7.55046e+07	0.190144	0.594931	---	---	---
Calyculinamide B	P17661		---	---	---	---	9.116	1027.57	C50H83N4O16P	7.52881e+06	9.97604e+06	1.51821e+07	1.69347e+07	6.26758e+06	2.04731e+07	2.13204e+07	3.66333e+07	0.231074	-0.771298	---	---	---
Adenosine	P4569	C00212	HMDB0000050	Nucleosides, nucleotides, and analogues	Purine nucleosides	---	5.072	268.102	C10H13N5O4	2370090158	2193272818	1841639883	1486675266	2418486442	2124818306	2689977778	7064513018	0.225381	-0.857391	Nucleic acids	Nucleosides	Ribonucleosides
Clobenpropit	P5682	C17934	HMDB0250329	Benzenoids	Benzene and substituted derivatives	Halobenzenes	2.762	309.093	C14H17ClN4S	2.20645e+08	4.29053e+08	4.36489e+08	6.92153e+08	4.02541e+08	8.29533e+08	1640106912	5.27241e+08	0.217948	-0.934759	G Protein-coupled receptors	Rhodopsin family: amine receptors	Histamine
Senecionine	P6349	C06176	HMDB0242680	Phenylpropanoids and polyketides	Macrolides and analogues	---	7.125	336.178	C18H25NO5	3.82056e+06	2.2372e+06	7.38338e+06	6.78538e+06	5.31555e+06	1.23473e+07	6.11084e+06	7.0791e+06	0.232684	-0.609156	Alkaloids	Alkaloids derived from ornithine	Pyrrolizidine alkaloids
Taurohyocholic Acid	P10070		HMDB0011637	Lipids and lipid-like molecules	Steroids and steroid derivatives	Bile acids, alcohols and derivatives	6.666	498.285	C26H45NO7S	3623760881	3909519339	1756202736	4422165970	2050371887	3433777240	1387782740	2817407276	0.218992	0.500904	---	---	---
3-Acetylthiazolidine-4-Carboxylic Acid	P2337		---	---	---	---	4.104	176.036	C6H9NO3S	2.4386e+08	170400886	501700672	4.4872e+08	1060038715	7.75844e+08	273545936	3.97493e+08	0.196338	-0.877341	---	---	---
Uracil	P775	C00106	HMDB0000300	Organoheterocyclic compounds	Diazines	Pyrimidines and pyrimidine derivatives	4.249	113.034	C4H4N2O2	11177901552	14093827358	11485970006	12426099505	10856263780	11436418658	11959479386	11029446391	0.212769	0.11929	Nucleic acids	Bases	Pyrimidines
Phakellistatin 13	P15313		---	---	---	---	6.198	821.399	C42H54N8O8	5.72559e+06	3352465	7.40493e+06	8.43879e+06	4.38336e+06	3.63619e+06	3.44119e+06	6.20292e+06	0.204935	0.496616	---	---	---
Carnosine	P3555	C00386	HMDB0000033	Organic acids and derivatives	Peptidomimetics	Hybrid peptides	1.238	227.112	C9H14N4O3	1.8538e+07	2.90842e+08	2.39794e+07	1.16503e+08	2.87031e+07	2.72091e+07	2.74461e+07	2.2998e+07	0.225494	2.08059	Peptides	Peptides	Dipeptides
Bullatine B	P8748		---	---	---	---	9.835	438.295	C24H39NO6	1.9404e+07	4.36947e+07	3.07505e+07	4.27713e+07	3.68999e+07	5.17434e+07	3.28172e+07	5.89692e+07	0.24064	-0.401254	---	---	---
Riboflavin	P7360	C00255	HMDB0000244	Organoheterocyclic compounds	Pteridines and derivatives	Alloxazines and isoalloxazines	5.579	377.143	C17H20N4O6	457657038	3.19695e+08	5.0576e+08	5.20479e+08	3.77595e+08	3.56441e+08	3.41101e+08	4.42743e+08	0.210303	0.248778	Vitamins and cofactors	Vitamins	Water-soluble vitamins
N-Acetylmethionine	P2757	C02712	HMDB0011745	Organic acids and derivatives	Carboxylic acids and derivatives	Amino acids, peptides, and analogues	5.551	192.068	C7H13NO3S	2.1155e+08	221185821	286202069	2.87716e+08	2.06136e+08	1.81641e+08	269893463	1.91247e+08	0.216192	0.245861	---	---	---
Epiandrosterone	P4269	C07635	HMDB0000365	Lipids and lipid-like molecules	Steroids and steroid derivatives	Androstane steroids	11.442	255.209	C19H30O2	1.62665e+08	1.29584e+08	1.04371e+08	1.13513e+08	1.19475e+08	92149997	5.73542e+07	1.32555e+08	0.243549	0.345396	ST Sterol lipids	ST02 Steroids	ST0202 C19 steroids (androgens) and derivatives
Adenosine-Diphosphate	P8512		HMDB0001341	Nucleosides, nucleotides, and analogues	Purine nucleotides	Purine ribonucleotides	1.975	428.034	C10H15N5O10P2	1069310772	6.0348e+08	4.57195e+08	4.68632e+08	5.46324e+08	4.91184e+08	4.44349e+08	3.70256e+08	0.255648	0.488618	---	---	---
1-Isothiocyanato-8-(Methylsulfinyl)-Octane	P3726		---	---	---	---	1.307	234.095	C10H19NOS2	5.79018e+08	6.65055e+08	1028488914	7.5846e+08	9.5825e+08	7.32005e+08	1036696189	9.05806e+08	0.245452	-0.261258	---	---	---
N,N-Dimethylaniline	P1012	C02846	HMDB0001020	Organic nitrogen compounds	Organonitrogen compounds	Amines	13.34	122.096	C8H11N	9147135765	8907976734	2862664135	3006282742	3832752321	2726277160	3620112098	4599956571	0.251429	0.694925	---	---	---
Delcorine	P9680	C08675	---	---	---	---	9.792	480.304	C26H41NO7	1935029100	3432625176	2605953936	4130612275	1817382039	1829394941	1853209406	3321322420	0.224713	0.456491	Alkaloids	Alkaloids derived by amination reactions	Terpenoid alkaloids
Quinic Acid	P2780	C00296	HMDB0003072	Organic oxygen compounds	Organooxygen compounds	Alcohols and polyols	5.06	193.067	C7H12O6	2058424642	2305188502	1611405371	1858921204	1733939241	1914909661	1841366671	1469833755	0.262389	0.170694	---	---	---
Stercobilin	P12059	C05793	HMDB0240259	Organoheterocyclic compounds	Tetrapyrroles and derivatives	Bilirubins	8.416	595.347	C33H46N4O6	333016114	172675918	1.31458e+08	2.47149e+08	1.16265e+08	6.54759e+08	1.87033e+08	7.28543e+08	0.265613	-0.931508	---	---	---
Holomycin	P3295		---	---	---	---	1.923	214.994	C7H6N2O2S2	6.18172e+07	5.56419e+07	3.13219e+07	9.61664e+07	4.44062e+07	4.17013e+07	5.46916e+07	3.53628e+07	0.264314	0.475604	---	---	---
2-Methyl-1,3,4,9-Tetrahydropyrido[3,4-B]Indole	P2628		---	---	---	---	7.843	187.125	C12H14N2	1244633802	1434662268	6.92396e+08	8.07476e+08	1033084508	9.12844e+08	7.03473e+08	5.39768e+08	0.277915	0.390007	---	---	---
Rotenone	P8627	C07593	HMDB0034436	Phenylpropanoids and polyketides	Isoflavonoids	Rotenoids	1.737	433.103	C23H22O6	1.60914e+07	3.75376e+07	7.30996e+07	1.76172e+08	7.78871e+07	9.15629e+07	1.66126e+08	1.85134e+08	0.265919	-0.781628	PK Polyketides	PK12 Flavonoids	PK1206 Rotenoid flavonoids
12-Cytisineacetamide	P4101		---	---	---	---	3.03	248.148	C13H17N3O2	1.53432e+08	3.60309e+07	4.10176e+08	3.03703e+08	6.44576e+08	3.96288e+08	9.66841e+08	2.59503e+07	0.236989	-1.17072	---	---	---
Tacrolimus	P15084	C01375	HMDB0015002	Phenylpropanoids and polyketides	Macrolide lactams	---	6.382	804.483	C44H69NO12	2.00257e+07	8.10172e+06	3.35471e+07	2.47606e+07	6.11663e+07	4.6453e+07	3.2034e+07	1.09318e+07	0.228096	-0.800877	---	---	---
Cytidine 5'-Diphosphocholine	P9870	C00307	HMDB0001413	Organoheterocyclic compounds	Pteridines and derivatives	Pterins and derivatives	1.391	489.112	C14H26N4O11P2	2.0305e+08	1.76858e+08	1.48531e+08	1.56906e+08	1.31152e+08	7.75326e+07	2.08309e+08	1.214e+08	0.263432	0.348119	---	---	---
Fucoxanthin	P13165	C08596	HMDB0002741	Lipids and lipid-like molecules	Prenol lipids	Tetraterpenoids	11.243	659.281	C42H58O6	4.01016e+07	5.99511e+07	4.065e+07	3.65849e+07	2.91586e+07	4.37321e+07	3.79056e+07	3.51139e+07	0.24538	0.280956	PR Prenol lipids	PR01 Isoprenoids	PR0107 C40 isoprenoids (tetraterpenes)
C18(Plasm)-18:1 PC	P5013		---	---	---	---	12.475	284.292	C44H86NO7P	7.2895e+07	5.7132e+07	4.68408e+07	7.50471e+07	263414350	7.88001e+07	6.63351e+07	9.72876e+07	0.221836	-1.00572	---	---	---
Hernandezine	P13077	C09461	---	---	---	---	5.916	653.33	C39H44N2O7	2.20545e+07	7.35351e+06	2.78571e+07	2.27007e+07	4.61847e+07	4.21419e+07	2.98376e+07	1.01059e+07	0.23842	-0.681724	Alkaloids	Alkaloids derived from tyrosine	Isoquinoline alkaloids
Celogentin C	P10387		---	---	---	---	6.771	514.28	C50H70N14O10	8.46476e+08	651285584	2.10618e+08	7.25567e+08	1.81115e+08	6.44798e+08	1.66624e+08	5.3481e+08	0.265875	0.67229	---	---	---
Alpha-Solanine	P15905		HMDB0034202	Phenylpropanoids and polyketides	Depsides and depsidones	---	6.173	868.506	C45H73NO15	1.3986e+07	4.09558e+06	1.96284e+07	1.42265e+07	4.00571e+07	3.09166e+07	1.84084e+07	5.36311e+06	0.240353	-0.867305	---	---	---
Ilicicolin A	P7688		---	---	---	---	5.226	391.204	C23H31ClO3	1.99623e+08	1.44162e+08	2.5341e+08	2.41857e+08	2.18877e+08	1.55293e+08	172543153	1.53119e+08	0.27633	0.261711	---	---	---
Gly-Leu	P2683	C02155	HMDB0028929	Organic acids and derivatives	Carboxylic acids and derivatives	Amino acids, peptides, and analogues	5.236	189.122	C8H16N2O3	7.24161e+08	6.5518e+08	899590216	8.76e+08	7.79127e+08	5.81384e+08	663865541	764723278	0.269093	0.177854	---	---	---
Curcumenol	P3767	C16942	HMDB0033960	Lipids and lipid-like molecules	Prenol lipids	Sesquiterpenoids	8.056	235.168	C15H22O2	4.62919e+07	9.36453e+07	4.50833e+07	9.09489e+07	3.37261e+07	6.37299e+07	2.03876e+07	7.02547e+07	0.267748	0.553066	---	---	---
2,4,5-Trimethoxybenzoic Acid	P4164		---	---	---	---	1.248	251.035	C10H12O5	1.8927e+08	3.06693e+08	1.62491e+08	1.07634e+08	1.7253e+08	7.7962e+07	1.69041e+08	1.31517e+08	0.299919	0.475292	---	---	---
S-Adenosyl-L-homocysteine	P7546	C00021	HMDB0000939	Nucleosides, nucleotides, and analogues	5'-deoxyribonucleosides	5'-deoxy-5'-thionucleosides	5.058	385.126	C14H20N6O5S	1387973132	1650971025	1241201369	1405874428	1312658593	1539975494	1222144252	9.44993e+08	0.307894	0.179766	---	---	---
3,4-Dimethoxycinnamic Acid	P3650		HMDB0034315	Phenylpropanoids and polyketides	Cinnamic acids and derivatives	Hydroxycinnamic acids and derivatives	1.053	231.033	C11H12O4	7.85035e+07	1.0049e+08	1.03281e+08	112822044	6.67041e+07	1.41574e+08	1.67633e+08	1.17425e+08	0.320291	-0.320378	---	---	---
Arachidonyl Dopamine	P8782		---	---	---	---	9.819	440.31	C28H41NO3	1.15005e+07	2.65553e+07	1.18142e+07	2.48968e+07	1.08795e+07	1.04529e+07	7.05462e+06	2.19126e+07	0.283966	0.571822	---	---	---
Harmaline	P3300	C06536	HMDB0030310	Alkaloids and derivatives	Harmala alkaloids	---	5.159	215.124	C13H14N2O	242892	1.57364e+07	4.43559e+06	4.58695e+07	3.78204e+07	2.21219e+08	3.97758e+07	429315	0.294331	-2.17456	Alkaloids	Alkaloids derived from tryptophan and anthranilic acid	Indole alkaloids
Maraviroc	P10395		HMDB0015584	Alkaloids and derivatives	Tropane alkaloids	---	5.933	514.333	C29H41F2N5O	4.88567e+07	3.05601e+07	2.84471e+07	42996282	3.45289e+07	3.51371e+07	3.52247e+07	1.99217e+07	0.332969	0.273456	---	---	---
Glutamine	P1634	C00303	HMDB0003423	Organic acids and derivatives	Carboxylic acids and derivatives	Amino acids, peptides, and analogues	1.266	147.076	C5H10N2O3	10999577368	14465433260	13048170957	11238297999	13528677142	10343051702	17371871916	16296375959	0.313713	-0.209829	---	---	---
Pyridine	P49	C00747	HMDB0000926	Organoheterocyclic compounds	Pyridines and derivatives	---	2.636	80.0496	C5H5N	8.71809e+08	6.30462e+08	8.9356e+08	831068852	9.50147e+08	8.21535e+08	830537250	9.38644e+08	0.300302	-0.133955	---	---	---
3-Hydroxy-4-Methoxy-2,3-Dihydropyran-6-One	P2119		---	---	---	---	13.421	167.011	C6H8O4	168844164	2.29272e+08	1.77121e+08	1.67155e+08	212389050	1.51693e+08	1.59134e+08	1.15276e+08	0.336284	0.217479	---	---	---
Taurocholic Acid	P17676	C05122	HMDB0000036	Lipids and lipid-like molecules	Steroids and steroid derivatives	Bile acids, alcohols and derivatives	7.059	1031.58	C26H45NO7S	2642357340	2993851312	1775029506	3226687205	1663551522	2739858698	1042976378	2780810596	0.300051	0.370722	Steroids	24-Carbon atoms	Cholane derivatives
Microcystin-LR	P17445	C05371	HMDB0254706	Organic acids and derivatives	Peptidomimetics	Hybrid peptides	6.96	995.562	C49H74N10O12	816895	498231	2.25983e+06	1.65928e+07	474452	600027	507737	1.19041e+06	0.304409	2.86273	Cyanotoxins	Peptides	Microcystins
Orlistat	P10482		HMDB0015215	Organic acids and derivatives	Carboxylic acids and derivatives	Amino acids, peptides, and analogues	13.368	518.375	C29H53NO5	5.13852e+06	7.28883e+06	4.69117e+06	5.77506e+06	9.21612e+06	4.43446e+06	6.4811e+06	8.27877e+06	0.293349	-0.31147	---	---	---
Methyl Gallate	P3116		HMDB0254590	Benzenoids	Benzene and substituted derivatives	Benzoic acids and derivatives	11.175	207.016	C8H8O5	2.43476e+07	2.98419e+07	1.60216e+07	1.71168e+07	3.64558e+07	2.51852e+07	2.61192e+07	1115141126	0.343935	-3.78393	---	---	---
Hypotaurine	P688	C00519	HMDB0000965	Organic acids and derivatives	Sulfinic acids and derivatives	Sulfinic acids	11.268	110.02	C2H7NO2S	7.07139e+07	4.43642e+07	3.6733e+07	2.65141e+07	6.06681e+07	7.15419e+07	5.85299e+07	3080004111	0.344854	-4.19704	---	---	---
Cholic Acid	P7273	C00695	HMDB0000619	Lipids and lipid-like molecules	Steroids and steroid derivatives	Bile acids, alcohols and derivatives	7.521	373.271	C24H40O5	3502189021	1236839911	9.13662e+08	1670221652	9.08442e+08	1744657603	8.59519e+08	1243250247	0.335616	0.622743	Steroids	24-Carbon atoms	Cholane derivatives
Bovinocidin	P958		HMDB0034259	Organic 1,3-dipolar compounds	Allyl-type 1,3-dipolar organic compounds	Organic nitro compounds	11.196	120.025	C3H5NO4	3.88657e+07	3.97742e+07	3.88561e+07	2.32838e+07	4.94167e+07	2.52015e+07	4.654e+07	1020468706	0.34673	-3.01952	---	---	---
Pyrimidine	P64	C00396	HMDB0003361	Organoheterocyclic compounds	Diazines	Pyrimidines and pyrimidine derivatives	13.214	81.0448	C4H4N2	6.03712e+06	5.41671e+06	1.87802e+07	6.41065e+06	9.46486e+06	3.62521e+08	1.76585e+07	9.41593e+06	0.341209	-3.44494	---	---	---
L-5-Oxoproline	P1170	C01879	HMDB0000267	Organic acids and derivatives	Carboxylic acids and derivatives	Amino acids, peptides, and analogues	1.274	130.049	C5H7NO3	6046746323	8876466357	8096149278	7176692013	7904806683	6559119625	10207653616	9700830947	0.352828	-0.186886	Peptides	Amino acids	Other amino acids
Dehydrotumulosic Acid	P9798		HMDB0250960	Lipids and lipid-like molecules	Steroids and steroid derivatives	Bile acids, alcohols and derivatives	11.971	485.356	C31H48O4	1.43345e+07	1.189e+07	1.51962e+07	16453744	1.36027e+07	1.88452e+07	1.34095e+07	1.9448e+07	0.365097	-0.174279	---	---	---
Carnitine	P2020	C00487	HMDB0000062	Organic nitrogen compounds	Organonitrogen compounds	Quaternary ammonium salts	1.78	162.111	C7H15NO3	2257349223	2055428481	4484860024	2269222460	4917987561	4080700862	5784599764	1182062493	0.328862	-0.528698	---	---	---
Epigallocatechin	P5618	C12136	HMDB0141542	Phenylpropanoids and polyketides	Flavonoids	Flavans	5.058	307.08	C15H14O7	20121818239	26177027337	12216948433	15615166558	16877311209	14063652339	17383953957	13463900623	0.368741	0.262674	PK Polyketides	PK12 Flavonoids	PK1202 Flavans, Flavanols and Leucoanthocyanidins
Vinorelbine	P15057		HMDB0014505	Alkaloids and derivatives	Vinca alkaloids	---	6.085	801.382	C45H54N4O8	8.47224e+06	2.93133e+06	1.09501e+07	1.15199e+07	1.98949e+07	1.47933e+07	1.12603e+07	4.51555e+06	0.314403	-0.575099	---	---	---
Alibendol	P4196		---	---	---	---	5.554	252.121	C13H17NO4	2.76231e+07	1.36798e+07	3.1345e+07	2.99495e+07	3.34577e+07	3.00499e+07	2.5031e+07	3.20788e+07	0.35169	-0.233447	---	---	---
2-(7-Hydroxy-6-Methyloctyl)-2H-Furan-5-One	P3991		HMDB0030314	Hydrocarbons	Saturated hydrocarbons	Alkanes	7.399	244.189	C13H22O3	2.96746e+08	2.51351e+08	2.40244e+08	3.79585e+08	1136918530	4.00998e+08	3.26854e+08	2.40002e+08	0.304508	-0.849726	---	---	---
Rimantadine	P2451	C07236	HMDB0014621	Organic nitrogen compounds	Organonitrogen compounds	Amines	7.397	180.173	C12H21N	1.03845e+07	8.04182e+06	8.46509e+06	1.31628e+07	3.84169e+07	1.47828e+07	1.09459e+07	7.50137e+06	0.308009	-0.838951	---	---	---
Rhodinyl Acetate	P3329		HMDB0037186	Lipids and lipid-like molecules	Fatty Acyls	Fatty alcohol esters	7.141	216.194	C12H22O2	2.89354e+08	2.65777e+08	2.25965e+08	4.55296e+08	1400730700	4.23907e+08	3.38162e+08	273962921	0.309533	-0.978833	---	---	---
Dodemorph	P4957	C18786	---	---	---	---	8.591	282.278	C18H35NO	3.77146e+07	7.51453e+07	2.63912e+07	6.70366e+07	3.00528e+07	2.45631e+07	3.32937e+07	6.12839e+07	0.354284	0.467488	Pesticides	Fungicides	Morpholine fungicides
C18-Sphingosine	P5438		HMDB0000252	Organic nitrogen compounds	Organonitrogen compounds	Amines	8.587	300.287	C18H37NO2	1.42149e+08	2.70404e+08	1.06723e+08	2.44037e+08	1.23219e+08	1.00912e+08	1.31477e+08	2.19248e+08	0.356559	0.409038	---	---	---
Benzamidine	P991	C01784	HMDB0248970	Benzenoids	Benzene and substituted derivatives	---	1.32	121.071	C7H8N2	1645022396	8.19765e+08	1939112643	8.55799e+08	1060654069	1409666170	7.86256e+08	6.98548e+08	0.3534	0.411209	---	---	---
N(pi)-Methyl-L-histidine	P2201	C01152	HMDB0000479	Organic acids and derivatives	Carboxylic acids and derivatives	Amino acids, peptides, and analogues	1.237	170.091	C7H11N3O2	3.18262e+08	3.2293e+08	4.21281e+08	3.2291e+08	3.75004e+08	3.33964e+08	4.08624e+08	3.76816e+08	0.388352	-0.109281	---	---	---
TC1	P10591		---	---	---	---	10.76	523.242	C27H34ClF3N4O	1.16923e+08	1.35504e+08	6.91133e+07	7.18837e+07	1.11792e+08	1.04295e+08	1.135e+08	1.36231e+08	0.351304	-0.243677	---	---	---
Norcyclobenzaprine	P4444		---	---	---	---	5.118	262.164	C19H19N	3.56951e+08	3.35493e+08	4.00343e+08	3.42094e+08	3.72234e+08	3.16113e+08	3.7145e+08	2.60156e+08	0.381776	0.120485	---	---	---
Linoleyl Carnitine	P8445		HMDB0006469	Lipids and lipid-like molecules	Fatty Acyls	Fatty acid esters	9.051	424.339	C25H45NO4	2.04297e+08	204098388	2.6033e+08	3.12704e+08	2.17657e+08	2.58664e+08	2.45269e+08	5.96318e+08	0.400953	-0.425288	---	---	---
Fisherellin A	P8087		---	---	---	---	7.523	409.292	C26H37N3O2	1.15823e+08	4.16794e+07	3.08342e+07	4.6186e+07	2.78557e+07	6.08735e+07	3.08759e+07	3.70179e+07	0.383825	0.58246	---	---	---
Adenosine 3'-Monophosphate	P6668	C01367	HMDB0003540	Nucleosides, nucleotides, and analogues	Ribonucleoside 3'-phosphates	---	2.595	348.068	C10H14N5O7P	13304987207	6531935970	12262705625	7143440010	13405424065	10354519431	18901206776	8117621475	0.359762	-0.371796	---	---	---
Ergothioneine	P3627	C05570	HMDB0003045	Organic acids and derivatives	Carboxylic acids and derivatives	Amino acids, peptides, and analogues	1.392	230.094	C9H15N3O2S	2.18179e+08	1.41554e+08	3.19348e+08	1.42983e+08	2.70607e+08	1.24726e+08	4.03572e+08	2.86687e+08	0.388682	-0.401158	---	---	---
Erucamide	P6424		HMDB0244507	Lipids and lipid-like molecules	Fatty Acyls	Fatty amides	11.103	338.34	C22H43NO	1846002546	9190492053	7219907079	3812008050	1964362877	30024411455	10123730634	4040650408	0.397492	-1.06443	---	---	---
L-Ethionine	P2064		---	---	---	---	1.198	164.073	C6H13NO2S	2.95778e+07	4.75055e+06	2.50525e+08	3.64368e+06	2.04957e+07	804821	1.0144e+07	1.60771e+07	0.353504	2.60189	---	---	---
Coprostanol	P7223		HMDB0250160	Lipids and lipid-like molecules	Steroids and steroid derivatives	Cholestane steroids	10.289	371.36	C27H48O	154845	235667	486404	1.15465e+06	6.61635e+07	132342	3.11833e+06	153363	0.339499	-5.09774	---	---	---
Verruculotoxin	P4446	C10624	---	---	---	---	5.443	262.2	C15H20N2O	1.37329e+07	3.63707e+07	2.56253e+07	1.13066e+07	8.13548e+06	1.67092e+07	2.53776e+07	9.61694e+06	0.369227	0.540523	---	---	---
Ophthalmate	P5173	C21016	HMDB0005765	Organic acids and derivatives	Carboxylic acids and derivatives	Amino acids, peptides, and analogues	3.055	290.133	C11H19N3O6	3804951740	2142142106	2097802216	2764487721	2705043004	2326824485	2384232460	1944349100	0.429085	0.207643	---	---	---
Chloroxine	P3272		HMDB0015373	Organoheterocyclic compounds	Quinolines and derivatives	Haloquinolines	13.517	213.981	C9H5Cl2NO	5.22259e+08	6.73039e+08	5.90213e+08	5.44914e+08	4.20306e+08	245487728	8.54001e+08	2.85889e+08	0.395008	0.368042	---	---	---
Smenospongidine	P5718		---	---	---	---	12.56	310.308	C29H37NO3	3.85077e+08	1.31179e+08	6.74471e+07	464808328	2086936694	2.97696e+08	3.34162e+08	2.24582e+08	0.343878	-1.48912	---	---	---
N-(10-Hydroxy-10-Methylundecyl)Acetamide	P3994		---	---	---	---	7.934	244.225	C14H29NO2	1.79488e+07	1.93946e+07	1.56042e+07	2.66567e+07	8.29156e+07	2.43487e+07	2.25208e+07	1.45252e+07	0.349259	-0.858253	---	---	---
Cholestane	P7775	C19661	HMDB0250162	Lipids and lipid-like molecules	Steroids and steroid derivatives	Cholestane steroids	11.839	395.361	C27H48	422317	352342	1.65203e+06	537929	4.57556e+07	130624	1.61687e+06	454493	0.356546	-4.01585	---	---	---
Indole-3-Acetyl-L-Valine	P4750		---	---	---	---	5.344	275.141	C15H18N2O3	7.60974e+06	1.86866e+06	4.6539e+06	1.97959e+07	2.4872e+08	1.38106e+07	9.79158e+06	121416	0.361658	-3.00543	---	---	---
N-(3-Methoxybenzyl)Palmitamide	P7346		---	---	---	---	11.769	376.317	C24H41NO2	1.46033e+07	5.17111e+06	2.22401e+06	8.04393e+06	1.46309e+08	7.29151e+06	7.6143e+06	6.47934e+06	0.362144	-2.48076	---	---	---
(3Beta)-Stigmast-5-En-3-Ol	P8245		HMDB0000852	Lipids and lipid-like molecules	Steroids and steroid derivatives	Stigmastanes and derivatives	10.211	415.387	C29H50O	7.49422e+06	2.29969e+06	353682	1.0412e+06	5.5502e+07	4.01785e+06	3.45149e+06	347032	0.366561	-2.50054	---	---	---
Glycine	P14	C00037	HMDB0000123	Organic acids and derivatives	Carboxylic acids and derivatives	Amino acids, peptides, and analogues	1.248	76.0395	C2H5NO2	5.46185e+08	3.82996e+08	2.61891e+08	3.52503e+08	5.92217e+08	2.32302e+08	2.4188e+08	1.1888e+08	0.478061	0.381062	Peptides	Amino acids	Common amino acids
Beta-Sitosterol	P7821	C01753	HMDB0000852	Lipids and lipid-like molecules	Steroids and steroid derivatives	Stigmastanes and derivatives	11.125	397.376	C29H50O	3.06424e+07	1.91203e+07	8.32144e+06	1.10456e+07	1.85564e+08	2.8794e+07	1.91722e+07	1.87375e+06	0.36995	-1.76778	ST Sterol lipids	ST01 Sterols	ST0104 Stigmasterols and C24-ethyl derivatives
Spegatrine	P6683		---	---	---	---	10.963	348.286	[C20H25N2O2]+	5.63613e+06	517019	0	1.66616e+06	6.47516e+07	2.2185e+06	1.32667e+06	775705	0.372184	-3.14293	---	---	---
Pinacidil	P4058	C13729	HMDB0256556	Organoheterocyclic compounds	Pyridines and derivatives	---	1.288	246.179	C13H19N5	3.14398e+08	3.07316e+08	429880795	6.31303e+08	2.466e+08	4.00574e+08	3.12089e+08	4.12996e+08	0.397041	0.29443	---	---	---
Piperazine	P166	C07973	HMDB0014730	Organoheterocyclic compounds	Diazinanes	Piperazines	13.515	87.0917	C4H10N2	8.02811e+07	1.0455e+06	793602	274842661	2.71944e+08	3.58234e+07	3.61444e+08	6.14263e+07	0.397659	-1.03339	---	---	---
Gamma-Sitosterol	P8244	C19654	HMDB0000649	Lipids and lipid-like molecules	Steroids and steroid derivatives	Stigmastanes and derivatives	10.071	415.387	C29H50O	7.28734e+06	2.56457e+06	574228	2.03602e+06	6.8436e+07	2.80716e+06	4.0108e+06	338463	0.378277	-2.60069	Steroids	29-Carbon atoms	Poriferastane derivatives
Adefovir Dipivoxil	P10600		HMDB0014856	Organoheterocyclic compounds	Imidazopyrimidines	Purines and purine derivatives	5.19	524.18	C20H32N5O8P	8.56045e+07	7.38927e+07	1.42192e+08	2.0299e+08	1.20119e+08	9.79788e+07	6.29237e+07	1.13512e+08	0.426207	0.355242	---	---	---
2-Mercaptobenzimidazole	P1725		HMDB0245189	Organoheterocyclic compounds	Benzimidazoles	---	1.054	151.034	C7H6N2S	7.40296e+08	4.88102e+08	4.14621e+08	3.37237e+08	960309099	4.2055e+08	6.57586e+08	4.9757e+08	0.384017	-0.356883	---	---	---
N-(6-Methoxypyridin-3-Yl)-1-Methyl-1H-Indole-6-Carboxamide	P4944		---	---	---	---	1.359	282.116	C16H15N3O2	5.00959e+08	5.03502e+08	8.35235e+08	4.84606e+08	5.25696e+08	3.15181e+08	5.67312e+08	5.54918e+08	0.416192	0.243669	---	---	---
(2E,4E,12Z)-N-(2-Methylpropyl)Octadeca-2,4,12-Trienamide	P6303		---	---	---	---	10.494	334.308	C22H39NO	2.09047e+07	6.16662e+06	4.72134e+06	1.1695e+07	1.17146e+08	1.24401e+07	9.8583e+06	4.71972e+06	0.392601	-1.72905	---	---	---
24-Ethylepicoprostanol	P7870		---	---	---	---	10.914	399.392	C29H52O	5.81295e+07	1.55995e+07	1.01742e+07	2.18396e+07	2.53307e+08	3.12425e+07	3.31288e+07	5.4082e+06	0.391571	-1.61136	---	---	---
Oleamide	P4955	C19670	HMDB0002117	Lipids and lipid-like molecules	Fatty Acyls	Fatty amides	11.544	282.277	C18H35NO	1198449076	5.03432e+08	418183755	8.34619e+08	6237571015	5.83569e+08	7.49027e+08	5.73366e+08	0.393795	-1.46263	---	---	---
Xanthine	P1769	C00385	HMDB0000292	Organoheterocyclic compounds	Imidazopyrimidines	Purines and purine derivatives	3.661	153.04	C5H4N4O2	10898847838	9352061637	15140577976	14237125415	11107336182	13852929389	6396191824	11255149983	0.428981	0.219958	Alkaloids	Others	Purine alkaloids
Soyasapogenol A	P9576	C17419	HMDB0034505	Lipids and lipid-like molecules	Prenol lipids	Triterpenoids	11.038	475.383	C30H50O4	1.04225e+06	199408	0	1.67716e+06	1.84056e+07	375831	487624	135022	0.398546	-2.73284	---	---	---
Palmitoleoyl Ethanolamide	P5383		HMDB0013648	Organic nitrogen compounds	Organonitrogen compounds	Amines	10.258	298.272	C18H35NO2	2.81578e+07	1.43734e+07	9.75153e+06	13672331	1.90173e+08	1.20707e+07	1.32468e+07	1.19973e+07	0.400283	-1.78622	---	---	---
DEP	P2305		HMDB0094660	Benzenoids	Benzene and substituted derivatives	Benzoic acids and derivatives	9.232	174.127	C12H15N	1.96344e+08	1.75161e+08	1.03057e+08	9.81225e+07	1.66164e+08	1.30132e+08	1.14452e+08	7.17675e+07	0.504048	0.247198	---	---	---
Nicotinamide	P1027	C00153	HMDB0001406	Organoheterocyclic compounds	Pyridines and derivatives	Pyridinecarboxylic acids and derivatives	2.637	123.055	C6H6N2O	170519000000	133390000000	190334000000	154273000000	166432000000	170924000000	154954000000	203067000000	0.488632	-0.100654	Vitamins and cofactors	Vitamins	Water-soluble vitamins
Dibutyl Phthalate	P4864	C14214	HMDB0033244	Benzenoids	Benzene and substituted derivatives	Benzoic acids and derivatives	10.302	279.157	C16H22O4	2416448764	2622536806	2018862650	1821258564	2492809787	1893745652	2188170397	1539866738	0.510929	0.129876	Obsolete pesticides	Others	Insect repellents
Fucostanol	P8292		HMDB0000494	Lipids and lipid-like molecules	Steroids and steroid derivatives	Stigmastanes and derivatives	10.09	417.403	C29H52O	5.06216e+06	2.04082e+06	1018231	2.32411e+06	2.93813e+07	2.59577e+06	2.4724e+06	504585	0.412002	-1.7426	---	---	---
Methyl 11-Hydroxy-10-Methyl-4-Oxododecanoate	P4363		HMDB0030314	Hydrocarbons	Saturated hydrocarbons	Alkanes	10.197	259.189	C14H26O4	2.64663e+07	2.53849e+07	2.11485e+07	2.19296e+07	3.26836e+07	2.35678e+07	2.90726e+07	2.03134e+07	0.414246	-0.154201	---	---	---
Eriocitrin	P12786	C09732	HMDB0005811	Benzenoids	Naphthalenes	Phenylnaphthalenes	1.52	635.137	C27H32O15	2.17658e+08	5.13531e+07	9.62214e+07	1.07484e+08	1.62279e+08	6.80861e+07	1.07041e+08	2.10215e+06	0.520415	0.477574	PK Polyketides	PK12 Flavonoids	PK1214 Flavanones
S-D-Lactoylglutathione	P7428	C03451	HMDB0001066	Organic acids and derivatives	Carboxylic acids and derivatives	Amino acids, peptides, and analogues	5.102	380.11	C13H21N3O8S	2.01025e+08	1.145e+08	1.4298e+08	1.1717e+08	2.62831e+08	1.56341e+08	2.33238e+08	7.96369e+07	0.425782	-0.346683	---	---	---
Corticosterone	P6654	C02140	HMDB0001547	Lipids and lipid-like molecules	Steroids and steroid derivatives	Hydroxysteroids	7.635	347.219	C21H30O4	1.40191e+08	6.63862e+07	8.65187e+07	1.1026e+08	1.31062e+08	6.17827e+07	1.10257e+08	2.27581e+07	0.530118	0.307778	Steroids	21-Carbon atoms	Pregnane derivatives
Phthalic Anhydride	P1680		HMDB0256501	Organoheterocyclic compounds	Benzofurans	Benzofuranones	10.302	149.023	C8H4O3	1640762279	1785990809	1432907136	1355114682	1758965068	1382966873	1560758692	1054237470	0.545879	0.110363	---	---	---
Cholesterol	P7166	C00187	HMDB0000067	Lipids and lipid-like molecules	Steroids and steroid derivatives	Cholestane steroids	12.998	369.349	C27H46O	1120034898	1883940368	2.31173e+06	8.9521e+08	1307698170	9.74249e+08	2.0549e+06	3.6504e+08	0.543471	0.558562	Steroids	27-Carbon atoms	Cholestane derivatives
Phenylglucoside	P4857	C11611	---	---	---	---	1.36	279.117	C12H16O6	7.26435e+08	6.07892e+08	1034108466	6.29501e+08	9.18176e+08	3.92664e+08	9.92829e+08	1258671510	0.519488	-0.248862	---	---	---
N,N-Dimethyldodecylamine N-Oxide	P3641		---	---	---	---	7.803	230.247	C14H31NO	283961988	2.30637e+08	4.38893e+08	3.34514e+08	2.88277e+08	3.53801e+08	3.96256e+08	3.75427e+08	0.553797	-0.134398	---	---	---
Chrysanthemyl Alcohol	P2258		---	---	---	---	8.487	172.169	C10H18O	1.12771e+07	1.02297e+07	8.49187e+06	1.15773e+07	3.80327e+07	9.6035e+06	9.74299e+06	7.74224e+06	0.450718	-0.647377	---	---	---
Quinadoline B	P8775		---	---	---	---	6.678	440.181	C25H21N5O3	2.99049e+06	1.98684e+06	3.75056e+06	5.46136e+06	2.31128e+06	2.2275e+06	2.03175e+06	1.79425e+07	0.543247	-0.788739	---	---	---
Linoleoyl Ethanolamide	P6046		HMDB0012252	Organic nitrogen compounds	Organonitrogen compounds	Amines	10.387	324.288	C20H37NO2	1.3504e+07	8.96042e+06	3.71906e+06	6.83188e+06	6.36787e+07	7.23927e+06	4.0624e+06	5.02704e+06	0.45518	-1.27701	---	---	---
Betaine	P912	C00719	HMDB0000043	Organic acids and derivatives	Carboxylic acids and derivatives	Amino acids, peptides, and analogues	1.317	118.086	C5H11NO2	13879886662	20824120493	20122488932	15882299924	17008999569	8189848092	22465359528	13498058588	0.51317	0.209266	---	---	---
Cryptotanshinone	P5924		HMDB0035220	Lipids and lipid-like molecules	Prenol lipids	Diterpenoids	5.383	319.135	C19H20O3	1.13639e+08	1.75514e+08	4.27471e+07	1.6282e+08	1.59467e+08	3.95023e+08	1.69146e+08	1.0802e+07	0.506074	-0.570036	---	---	---
Cinnamyl Alcohol	P1302	C02394	HMDB0029697	Phenylpropanoids and polyketides	Cinnamyl alcohols	---	9.047	135.079	C9H10O	1.01689e+08	8.4017e+07	7.05114e+07	5.72686e+07	1.46694e+08	6.54632e+07	1.06919e+08	6.19801e+07	0.473573	-0.281597	---	---	---
(2R)-6-Methylpiperidine-2-Carboxylic Acid	P1563		---	---	---	---	1.394	144.101	C7H13NO2	5.23162e+08	7.09847e+08	5.90417e+08	4.18979e+08	4.5005e+08	1.6243e+08	8.95808e+08	2.85044e+08	0.537156	0.32239	---	---	---
Daidzin	P8763	C10216	HMDB0033991	Phenylpropanoids and polyketides	Isoflavonoids	Isoflavonoid O-glycosides	5.25	439.099	C21H20O9	3.49383e+08	2.3517e+08	3.16088e+08	2.2966e+08	3.83247e+08	3.20357e+08	3.41698e+08	2.16272e+08	0.505469	-0.158526	PK Polyketides	PK12 Flavonoids	PK1205 Isoflavonoids
Palmitoylcarnitine	P7888	C02990	HMDB0000222	Lipids and lipid-like molecules	Fatty Acyls	Fatty acid esters	9.266	400.34	C23H45NO4	2.71473e+08	4.10028e+08	2.14232e+08	5.16972e+08	3.1582e+08	3.92295e+08	2.90285e+08	693720683	0.566633	-0.260377	FA Fatty acyls	FA07 Fatty esters	FA0707 Fatty acyl carnitines
Methioninesulfoxide	P2104		---	---	---	---	2.041	166.052	C5H11NO3S	192320788	1.83238e+08	2.10424e+08	5.24597e+08	2.19256e+08	533459626	4.91441e+08	1.75435e+08	0.554449	-0.354169	---	---	---
Eburnamonine	P5297	C09149	---	---	---	---	12.799	295.261	C19H22N2O	1.96043e+06	2.03012e+06	1.83979e+06	4.89748e+06	937764	3.22819e+06	713801	1.18426e+07	0.601412	-0.640434	Alkaloids	Alkaloids derived from tryptophan and anthranilic acid	Indole alkaloids
N-Fructosyl Tyrosine	P6554		---	---	---	---	4.492	344.132	C15H21NO8	1504726593	1247644002	6.0547e+08	1744702141	9.11412e+08	974691453	1257524024	1339261488	0.582586	0.186754	---	---	---
18:1(2S-OH) Ceramide	P10932		---	---	---	---	11.686	540.531		5.9818e+07	100577204	3.3445e+07	4.74512e+07	4.63389e+07	2.39908e+07	7.75098e+07	5.12741e+07	0.582591	0.277152	---	---	---
Dextromethorphan	P4675	C06947	HMDB0001920	Alkaloids and derivatives	Morphinans	---	9.438	272.199	C18H25NO	5.72223e+07	7.04376e+07	4.1815e+07	4.49676e+07	6.36495e+07	4.94791e+07	5.23578e+07	2.8604e+07	0.622034	0.143916	---	---	---
Glutathione (Oxidized)	P12388	C00127	---	---	---	---	5.063	613.154	C20H32N6O12S2	3160965132	4383066683	2546566482	2704709737	3312640807	3133120238	2767568625	2599286477	0.602212	0.1153	---	---	---
Kynurenic Acid	P2698	C01717	HMDB0000715	Organoheterocyclic compounds	Quinolines and derivatives	Quinoline carboxylic acids	10.302	190.049	C10H7NO3	212693367	2.1268e+08	1.72525e+08	1.5856e+08	212229496	1.70812e+08	1.95642e+08	1.32331e+08	0.627841	0.0893626	---	---	---
Benzoylmesaconine	P11948		HMDB0249053	Lipids and lipid-like molecules	Prenol lipids	Diterpenoids	10.974	590.305	C31H43NO10	3.00862e+07	1.77489e+07	6.70719e+06	1.06706e+07	1.31136e+07	2.32279e+07	1.03918e+07	3.68615e+07	0.581501	-0.358251	---	---	---
N-Cyclohexyl-2-Benzothiazol-Amine	P3703		HMDB0014917	Organoheterocyclic compounds	Diazanaphthalenes	Naphthyridines	3.226	233.112	C13H16N2S	3.21652e+08	316283974	3.05072e+08	3.85101e+08	3.06904e+08	3.79213e+08	317988198	3.83578e+08	0.600649	-0.0633036	---	---	---
Arabinofuranosyluracil	P4540		HMDB0246131	Nucleosides, nucleotides, and analogues	Pyrimidine nucleosides	---	4.241	267.057	C9H12N2O6	1.35528e+08	2.58758e+08	194169706	2.36082e+08	2.50306e+08	1.36633e+08	2.16675e+08	1.3649e+08	0.612588	0.155879	---	---	---
3-Acetylaconitine	P13590		---	---	---	---	8.97	688.341	C36H49NO12	1.45735e+08	1.50263e+08	2.71623e+08	210499341	2.17284e+08	1.23258e+08	1.35517e+08	2.08826e+08	0.565621	0.18409	---	---	---
Hexetidine	P6470		HMDB0253159	Organoheterocyclic compounds	Diazinanes	---	10.692	340.366	C21H45N3	2.54421e+07	5.22352e+06	1.42603e+07	1.35261e+07	2.86274e+07	5.09367e+06	3.24042e+07	1.18977e+07	0.551415	-0.416654	---	---	---
Methoxetamine	P4104		HMDB0254541	Benzenoids	Phenol ethers	Anisoles	6.941	248.166	C15H21NO2	2.18265e+08	1.05684e+08	2.87052e+08	1.58096e+08	2.73847e+08	1.87255e+08	2.20946e+08	1.88285e+08	0.586435	-0.178404	---	---	---
Conessine	P7295	C06545	HMDB0250436	Lipids and lipid-like molecules	Steroids and steroid derivatives	Steroidal alkaloids	9.007	374.361	C24H40N2	6.18554e+07	1.25025e+08	5.64212e+07	9.11802e+07	8.00882e+07	7.35192e+07	9.41275e+07	131137559	0.605385	-0.179792	Alkaloids	Alkaloids derived by amination reactions	Steroid alkaloids
Dl-Norleucine	P1249		HMDB0251526	Organic acids and derivatives	Carboxylic acids and derivatives	Amino acids, peptides, and analogues	3.696	132.101	C6H13NO2	45728974918	76881511958	68102350138	58830849012	64401461897	46772042520	43674699942	72854878806	0.592634	0.132116	---	---	---
2-Amino-4-Hydroxypyrimidine-5-Carboxylic Acid	P1848		---	---	---	---	1.326	156.041	C5H5N3O3	1.11192e+08	1.25662e+08	1.49969e+08	3.06683e+08	1.78327e+08	8.84172e+07	1.65593e+08	1.57302e+08	0.618236	0.234133	---	---	---
Phytosphingosine	P5910	C12144	HMDB0004610	Organic nitrogen compounds	Organonitrogen compounds	Amines	7.804	318.298	C18H39NO3	4.42214e+08	5.14678e+08	5.40903e+08	3.92181e+08	5.0641e+08	3.56914e+08	7.77072e+08	4.50819e+08	0.620344	-0.145972	SP Sphingolipids	SP01 Sphingoid bases	SP0103 4-Hydroxysphinganines (Phytosphingosines)
Deethylatrazine	P2642	C06559	HMDB0033249	Organoheterocyclic compounds	Triazines	Aminotriazines	5.805	188.073	C6H10ClN5	1.06762e+08	8.23467e+07	1.82582e+08	1.0863e+08	1.7203e+08	1.2228e+08	1.10116e+08	127588429	0.630959	-0.147458	---	---	---
Piperacillin	P10477	C14034	HMDB0014464	Organic acids and derivatives	Carboxylic acids and derivatives	Amino acids, peptides, and analogues	5.131	518.171	C23H27N5O7S	6.65387e+07	4.15282e+07	6.68097e+07	5.17521e+07	7.45868e+07	6.66061e+07	3.65408e+07	7.11074e+07	0.621152	-0.134889	---	---	---
Terracinolide C	P14604		---	---	---	---	8.393	761.297	C36H50O16	7.04756e+07	7.14204e+07	5.81348e+07	9.26116e+07	7.63048e+07	6.05548e+07	6.18908e+07	1.27728e+08	0.642688	-0.15785	---	---	---
2-(2-Amino-4-Hydroxy-6-Methylpyrimidin-5-Yl)Acetic Acid	P3104		---	---	---	---	1.23	206.054	C7H9N3O3	9.3123e+07	2.67319e+08	1.41904e+08	1.86147e+08	2.64561e+08	1.27611e+08	2.97781e+08	1.25653e+08	0.605621	-0.244429	---	---	---
4-Hydroxy-4-(Pyridin-2-Yl)Butan-2-One	P2641		---	---	---	---	5.351	188.069	C9H11NO2	6142932635	5017407141	6283688517	5893539263	6030903526	6094603234	5578794438	4883374823	0.654476	0.0471195	---	---	---
Tryptophan	P3082	C00806	HMDB0013609	Organoheterocyclic compounds	Indoles and derivatives	Indolyl carboxylic acids and derivatives	5.352	205.096	C11H12N2O2	8471265696	6766604682	8984727444	8681228714	8411283898	8475319087	7937550611	6917725031	0.652949	0.0518593	---	---	---
N-Methylflindersine	P4482	C10731	---	---	---	---	1.359	264.106	C15H15NO2	1.31885e+08	1.22268e+08	2.08576e+08	1.2764e+08	1.44586e+08	8.53066e+07	1.56385e+08	1.49276e+08	0.619386	0.140648	Alkaloids	Alkaloids derived from tryptophan and anthranilic acid	Quinoline alkaloids
Hexosyl LPE 16:0	P12457		---	---	---	---	9.263	616.342	C27H54NO12P	6.7587e+07	1.16966e+08	1.01872e+08	1.24674e+08	1.15087e+08	8.68805e+07	8.5792e+07	1.62438e+08	0.671922	-0.131076	---	---	---
Taurohyodeoxycholic Acid	P17481		---	---	---	---	7.724	999.594	C26H45NO6S	2.48827e+08	2.37951e+08	1.4554e+08	3.00919e+08	1.69173e+08	3.21535e+08	7.61761e+07	5.45192e+08	0.69166	-0.252931	---	---	---
Thalsimine	P12819	C09661	---	---	---	---	11.24	637.301	C38H40N2O7	4.82007e+07	7.70846e+07	4.50915e+07	3.76062e+07	3.65716e+07	5.73596e+07	5.79412e+07	3.67586e+07	0.663087	0.14091	Alkaloids	Alkaloids derived from tyrosine	Isoquinoline alkaloids
L-Carnitine	P2019	C00318	HMDB0000062	Organic nitrogen compounds	Organonitrogen compounds	Quaternary ammonium salts	1.332	162.111	C7H15NO3	20993025229	19795470666	24376184766	21750251787	21170047572	14939673975	25151298446	21342435490	0.659373	0.073409	---	---	---
S4:17(P3:15/F1:2)	P13087		---	---	---	---	11.242	654.328	C29H48O15	9.34767e+07	1.49114e+08	9.10279e+07	7.86443e+07	7.35912e+07	1.19785e+08	1.1527e+08	6.6917e+07	0.67544	0.134484	---	---	---
Derysphingosine	P5439		---	---	---	---	10.984	300.287	C18H37NO2	1.08283e+08	1.62043e+08	1.50364e+08	196815197	1.00417e+08	9.56537e+07	9.47152e+07	245825758	0.643176	0.202512	---	---	---
Ziyuglycoside II	P12242		---	---	---	---	13.042	605.392	C35H56O8	5.02964e+06	5.34768e+06	1.83083e+06	7.14044e+06	5.82096e+06	3.50008e+06	3.36351e+06	9.96094e+06	0.678849	-0.227	---	---	---
Quinmerac	P3435	C18891	HMDB0257043	Organoheterocyclic compounds	Quinolines and derivatives	Quinoline carboxylic acids	1.227	222.028	C11H8ClNO2	3.08456e+08	6.63221e+08	5.02589e+08	5.94384e+08	6.40199e+08	2.89308e+08	9.59254e+08	4.62122e+08	0.679229	-0.184507	Pesticides	Herbicides	Benzoic acid herbicides
Bullatine G	P6914		---	---	---	---	6.635	358.231	C22H31NO3	4.15451e+08	147926174	1.88085e+08	2.29304e+08	2.02092e+08	2.48203e+08	2.71383e+08	1.64393e+08	0.723223	0.146525	---	---	---
Methyl Fexofenadine	P10437		---	---	---	---	5.665	516.311	C33H41NO4	3.41494e+07	3.56919e+07	4.60099e+07	4.02881e+07	6.94243e+07	5.45134e+07	3.30015e+07	2.0166e+07	0.658968	-0.181771	---	---	---
Di(2-Ethylhexyl)Phthalate	P7692	C03690	HMDB0251427	Benzenoids	Benzene and substituted derivatives	Benzoic acids and derivatives	13.076	391.281	C24H38O4	202050697	2.31983e+08	156926077	2.21111e+08	2.69937e+08	1.61212e+08	149691327	1.92801e+08	0.772418	0.0699771	Plasticizers and plastics	Phthalates	---
Tobramycin	P9795	C00397	HMDB0014822	Organic oxygen compounds	Organooxygen compounds	Carbohydrates and carbohydrate conjugates	10.761	485.287	C18H37N5O9	7.26568e+08	9.23389e+08	3.28971e+08	3.90231e+08	7.09294e+08	5.79604e+08	5.66656e+08	7.60055e+08	0.693003	-0.142767	---	---	---
Populin	P8176	C10823	---	---	---	---	5.111	413.122	C20H22O8	8.92043e+07	9.80667e+07	1.34478e+08	1.11257e+08	1.24578e+08	1.07651e+08	1.13966e+08	6.34119e+07	0.73773	0.0801119	---	---	---
1,2-Dihydroxyheptadec-16-En-4-Yl Acetate	P6183		---	---	---	---	10.689	329.266	C19H36O4	1.26478e+07	1.48957e+07	1.36577e+07	2.58488e+07	6.18796e+06	1.12679e+07	4.26888e+06	6.33479e+07	0.765469	-0.343458	---	---	---
Arenobufagin 3-Hemisuberate	P12057		---	---	---	---	11.007	595.288	C32H44O9	2.2221e+07	2.48448e+07	2.49216e+07	3.91057e+07	2.95823e+07	2.08289e+07	1.8362e+07	3.49876e+07	0.747454	0.0985543	---	---	---
Alpha-Pyrrolidinovalerophenone	P3683		HMDB0244638	Organic oxygen compounds	Organooxygen compounds	Carbonyl compounds	6.645	232.168	C15H21NO	8.85429e+07	7.29679e+07	5.29386e+07	5.80983e+07	9.83727e+07	8.46659e+07	7.70222e+07	3.82811e+07	0.685669	-0.13046	---	---	---
Muramic Acid	P4195	C06470	HMDB0003254	Organic oxygen compounds	Organooxygen compounds	Carbohydrates and carbohydrate conjugates	1.304	252.106	C9H17NO7	1019035918	1106255084	1726342201	1291677852	1431137365	1101120785	1440788460	1374310637	0.782393	-0.0561312	Carbohydrates	Monosaccharides	Amino sugars
Monoolein	P7411		HMDB0011567	Lipids and lipid-like molecules	Glycerolipids	Monoradylglycerols	10.834	379.281	C21H40O4	4.47323e+07	1.69109e+07	1.90025e+07	5.55539e+07	1.24281e+07	6.07715e+07	1.31634e+07	7.11141e+07	0.779926	-0.209428	---	---	---
(S)-3-Amino-4-Phenylbutyric Acid	P2450		---	---	---	---	5.485	180.101	C10H13NO2	222604760	1.81971e+08	2.37585e+08	2.2201e+08	1.86579e+08	1.43476e+08	1.81795e+08	2.99425e+08	0.723543	0.0911243	---	---	---
Protoporphyrin IX	P11404	C02191	HMDB0000241	Organoheterocyclic compounds	Tetrapyrroles and derivatives	Porphyrins	11.435	563.261	C34H34N4O4	3.87301e+08	4.12325e+08	8.12579e+08	7.19895e+08	5.11235e+08	2.81431e+08	4.82785e+08	8.2161e+08	0.7176	0.153287	---	---	---
2-Methylpyrrolidine	P146		---	---	---	---	3.474	86.0965	C5H11N	8043650752	5299196742	9741304595	5130036394	8213931185	9035580079	4357296146	8434482910	0.777294	-0.0905264	---	---	---
Nelfinavir Mesylate	P11500	C08091	HMDB0014365	Organic acids and derivatives	Carboxylic acids and derivatives	Amino acids, peptides, and analogues	9.279	568.335	C33H49N3O7S2	5518784977	6055480796	7257277963	6638742366	6918093444	5114078333	5503082398	7114118572	0.753943	0.0472592	---	---	---
Dehydrocurvularin	P5187		---	---	---	---	1.152	290.844	C16H18O5	1.51798e+08	2.0307e+08	1.35745e+08	9.2936e+07	1.02392e+08	6.59584e+07	2.17324e+08	1.47343e+08	0.761391	0.130667	---	---	---
Triacetin	P3372	D00384	HMDB0029592	Lipids and lipid-like molecules	Glycerolipids	Triradylcglycerols	6.474	218.21	C9H14O6	2.20296e+08	208349108	3.35756e+08	2.06588e+08	4.45584e+08	1.59237e+08	2.51133e+08	2.12563e+08	0.738578	-0.138076	---	---	---
Techtochrysin	P5614	C11621	---	---	---	---	5.128	307.042	C16H12O4	7.73856e+07	9.30675e+07	9.57711e+07	8.69148e+07	5.15894e+07	8.04079e+06	6.44315e+07	1.78727e+08	0.742831	0.221939	PK Polyketides	PK12 Flavonoids	PK1211 Flavones and Flavonols
Pantethine	P11577	C12661	HMDB0003828	Organic acids and derivatives	Carboxylic acids and derivatives	Amino acids, peptides, and analogues	9.374	572.284	C22H42N4O8S2	4.86765e+07	3.90101e+07	4.3937e+07	4.55305e+07	3.43428e+07	5.17052e+07	4.61318e+07	4.84349e+07	0.846655	-0.0279103	---	---	---
L-Arachidonoylcarnitine	P8970		---	---	---	---	9.039	448.34	C27H45NO4	2.46702e+08	3.03099e+08	3.15903e+08	386299990	2.13809e+08	2.14135e+08	2.14838e+08	5.08689e+08	0.761154	0.12075	---	---	---
Ergocryptine-Alpha	P11676		---	---	---	---	11.241	576.327	C32H41N5O5	1.31606e+08	8.59545e+07	8.43219e+07	9.472e+07	7.61217e+07	5.55567e+07	1.47939e+08	9.44517e+07	0.812131	0.0843364	---	---	---
Cystine	P4460	C01420	HMDB0250712	Organic acids and derivatives	Carboxylic acids and derivatives	Amino acids, peptides, and analogues	1.448	263.014	C6H12N2O4S2	6.68779e+08	1385947746	5.04926e+08	4.98163e+08	5.99059e+08	6.1328e+08	929976222	7.07448e+08	0.824326	0.10165	Peptides	Amino acids	Other amino acids
L-Glutamate	P1656	C00025	HMDB0060475	Organic acids and derivatives	Carboxylic acids and derivatives	Amino acids, peptides, and analogues	1.292	148.059	C5H9NO4	4956380506	7139429253	6306891942	5378237643	6201640664	5447721741	6829114083	5787256976	0.839023	-0.0291169	Peptides	Amino acids	Common amino acids
Ritalinic Acid	P3409		HMDB0042008	Organic nitrogen compounds	Organonitrogen compounds	Amines	6.335	220.135	C13H17NO2	1.06192e+08	6.40695e+07	140960057	1.13617e+08	1.11306e+08	9.78912e+07	9.92018e+07	1.00727e+08	0.816537	0.0543623	---	---	---
5-Chloroindole-2-Carboxylic Acid	P2843		---	---	---	---	13.481	196.015	C9H6ClNO2	1815323791	1942957716	1668418486	1699234212	2252218733	1758649666	2182475451	1218223702	0.781426	-0.0567013	---	---	---
Sodium Glycocholate Hydrate	P9374		---	---	---	---	10.982	466.326	C26H44NNaO7	1.74962e+07	4.21441e+07	1.34765e+07	3.36424e+07	2.28259e+07	3.26252e+07	18787488	3.89311e+07	0.850727	-0.084135	---	---	---
Domperidone	P8476		HMDB0015315	Organoheterocyclic compounds	Benzimidazoles	---	6.336	426.166	C22H24ClN5O2	8.29961e+06	6.36722e+06	1.09608e+07	1.03567e+07	7.12973e+06	6.53605e+06	5.29462e+06	1.45573e+07	0.80102	0.102457	---	---	---
Solasodiene	P7799		HMDB0302982	Lipids and lipid-like molecules	Steroids and steroid derivatives	Steroidal alkaloids	9.982	396.33	C27H41NO	9.06189e+07	1.04998e+08	7.5254e+07	8.31971e+07	122388400	8.74725e+07	8.58697e+07	5.17191e+07	0.919786	0.0271541	---	---	---
Arabitol(D)	P2710		---	---	---	---	1.153	190.91	C5H12O5	1.87993e+08	3.04526e+08	2.01561e+08	1.5708e+08	2.17224e+08	1.54804e+08	2.78496e+08	1.70696e+08	0.865479	0.0517201	---	---	---
Feruloyl O-Methyldehydrodopamine	P6501		---	---	---	---	1.387	342.137	C19H19NO5	8.55388e+08	1103012179	1714757559	9.30089e+08	1289050666	4.86049e+08	1256460445	1317887232	0.828208	0.081885	---	---	---
Uridine-5-Diphosphoacetylglucosamine	P12294		---	---	---	---	1.948	608.085	C17H27N3O17P2	383497919	1.5262e+08	2.33559e+08	1.36197e+08	2.87131e+08	2.0788e+08	274979575	1.01087e+08	0.906192	0.0564448	---	---	---
Beta-Alanine	P231	C00099	HMDB0000056	Organic acids and derivatives	Carboxylic acids and derivatives	Amino acids, peptides, and analogues	1.256	90.0549	C3H7NO2	6475417843	7039266226	7049114869	5180498836	7747654130	6022306744	7702098836	4985723072	0.832116	-0.0394438	Peptides	Amino acids	Other amino acids
Paprazine	P5003		HMDB0039521	Phenylpropanoids and polyketides	Cinnamic acids and derivatives	Hydroxycinnamic acids and derivatives	1.247	284.131	C17H17NO3	129780041	9.12896e+07	3.02531e+08	278355510	4.17992e+08	236052301	1.57556e+08	6.57399e+07	0.843693	-0.129608	---	---	---
Pilocarpine Nitrate	P5705		HMDB0015217	Alkaloids and derivatives	---	---	1.571	310.084	C11H17N3O5	1.0688e+08	2.76637e+07	619432970	1595290743	295927131	1761720619	5.88354e+08	529750	0.892706	-0.171888	---	---	---
Terpestacin	P7951		---	---	---	---	10.806	403.281	C25H38O4	6.96022e+07	4.6817e+07	3.97278e+07	9.77927e+07	3.28931e+07	5.03413e+07	3.78677e+07	116421331	0.866401	0.0963968	---	---	---
Spermidine	P1608	C00315	HMDB0001257	Organic nitrogen compounds	Organonitrogen compounds	Amines	1.1	146.164	C7H19N3	6.80832e+08	7.69487e+08	7.80877e+08	5.97379e+08	5.6046e+08	5.64574e+08	9.30466e+08	7.01478e+08	0.859445	0.0370307	---	---	---
7-Methylsulfenylheptyl Isothiocyanate	P3049		---	---	---	---	1.352	204.085	C9H17NS2	6.15109e+08	722642173	7.89179e+08	5.65067e+08	8.03325e+08	4.11804e+08	6.82116e+08	7.49249e+08	0.913696	0.0246034	---	---	---
Dehydropachymic Acid	P11118		---	---	---	---	9.596	549.359	C33H50O5	2.14833e+07	1.57056e+07	2.22678e+07	1.84002e+07	1.34822e+07	1.95287e+07	1.9525e+07	2.33528e+07	0.852522	0.0368901	---	---	---
7,8-Dimethylalloxazine	P3960	C01727	HMDB0254199	Organoheterocyclic compounds	Pteridines and derivatives	Alloxazines and isoalloxazines	6.519	243.086	C12H10N4O2	6.2932e+07	4.21721e+07	6.77194e+07	6.24243e+07	7.27279e+07	4.86427e+07	6.52498e+07	5.30668e+07	0.89315	-0.0269692	---	---	---
4-Oxo-5-Phenylpentanoic Acid	P3297		---	---	---	---	1.25	215.068	C11H12O3	2.87693e+08	429818376	3.3318e+08	2.28354e+08	3.39997e+08	2.35741e+08	4.18017e+08	2.65968e+08	0.937284	0.0219061	---	---	---
Hexadecanedioate	P5096	C19615	HMDB0304377	Lipids and lipid-like molecules	Fatty Acyls	Fatty acids and conjugates	6.522	287.213	C16H30O4	5.78224e+07	5.65813e+07	1.49721e+07	4.34781e+07	1.36429e+08	1.88662e+07	2.38957e+07	1.79374e+07	0.850002	-0.189582	---	---	---
Phosphocholine	P2547	C00588	HMDB0001565	Organic nitrogen compounds	Organonitrogen compounds	Quaternary ammonium salts	1.251	184.072	C5H15NO4P	1558464535	4845137890	2384417632	2443409235	3265738267	1250389897	4586664961	1924800689	0.96194	0.026446	---	---	---
N-Methylaniline	P622	C02299	HMDB0255185	Organic nitrogen compounds	Organonitrogen compounds	Amines	13.322	108.081	C7H9N	3.44634e+08	1137202286	2.94051e+08	367187948	3.49465e+08	3.16599e+08	892508559	6.46024e+08	0.951511	-0.0408382	---	---	---
Alverine Citrate	P4951		HMDB0015554	Benzenoids	Benzene and substituted derivatives	Phenylpropylamines	11.629	282.219	C26H35NO7	2.71725e+08	4.46395e+08	2.48124e+08	3.63386e+08	3.15787e+08	2.62933e+08	2.7687e+08	4.5452e+08	0.940846	0.0213376	---	---	---
Creatine	P1240	C00300	HMDB0000064	Organic acids and derivatives	Carboxylic acids and derivatives	Amino acids, peptides, and analogues	1.389	132.076	C4H9N3O2	12304925511	16960772310	13012819334	13578928689	10490394450	25777138824	9728104372	8650823336	0.944687	0.0316775	---	---	---
5-Aminovaleric Acid Betaine	P1976		HMDB0014917	Organoheterocyclic compounds	Diazanaphthalenes	Naphthyridines	1.4	160.132	C8H17NO2	7.09866e+08	895648372	7.36979e+08	6.3331e+08	841439757	5.78147e+08	1039485069	5.06926e+08	0.986045	0.00475306	---	---	---
Icos-19-Ene-1,2,4-Triol	P6630		---	---	---	---	8.412	346.329	C20H40O3	9.08116e+07	1.72547e+08	1.21734e+08	1.40312e+08	1.21742e+08	1.03944e+08	1.38424e+08	1.62725e+08	0.987076	-0.00392948	---	---	---
Peridinin	P12689		HMDB0256341	Lipids and lipid-like molecules	Prenol lipids	Terpene lactones	5.989	630.355	C39H50O7	2.96516e+07	1.48661e+07	2.39181e+07	3.40371e+07	1.96868e+07	1.80396e+07	1.83369e+07	4.63821e+07	0.99935	0.000432744	---	---	---

## Sheet: Supplementary Tables S2
MetaboName	Alignment ID	KEGGID	HMDBID	SuperClass	Class	SubClass	RT(min)	m/z	Formula	HKO_1	HKO_2	HKO_3	HKO_4	Flox_1	Flox_2	Flox_3	Flox_4	P.value	Log2FC	KEGGSuperClass	KEGGClass	KEGGSubClass
Pseudojervine	N8989		---	---	---	---	9.221	632.351	C33H49NO8	8.12319e+06	6.1912e+06	11472012	9.76291e+06	1.91734e+07	2.01936e+07	2.2442e+07	2.0742e+07	0.000111968	-1.21548	---	---	---
LPC 18:2	N8033		---	---	---	---	9.326	564.328	C35H43N5O2	2941439075	3094414768	3203887832	2907729596	2279010666	1993378515	1782160640	2062949550	0.000182031	0.581592	---	---	---
LPE 18:2	N6681		---	---	---	---	9.238	476.276	C23H44NO7P	5.47588e+08	6.29505e+08	5.8793e+08	6.55196e+08	3.2972e+08	3.15872e+08	219903038	3.29327e+08	0.000133058	1.01835	---	---	---
N-Acetyl-L-glutamic acid	N1458	C00624	HMDB0001138	Organic acids and derivatives	Carboxylic acids and derivatives	Amino acids, peptides, and analogues	3.375	188.055	C7H11NO5	4162217658	3983711084	4223286371	4271952511	2605251509	1602790701	2745604815	2325834670	0.000416655	0.842617	---	---	---
LPC 18:3	N8005		---	---	---	---	8.949	562.312	C26H48NO7P	324501439	3.64246e+08	2.98726e+08	4.29269e+08	1.52348e+08	1.34455e+08	9.17632e+07	1.21724e+08	0.000323699	1.50172	---	---	---
Spectinomycin	N4065	C02078	HMDB0015055	Organoheterocyclic compounds	Dioxanes	1,4-dioxanes	3.478	331.125	C14H24N2O7	2.15448e+08	2.17402e+08	200492662	2.21527e+08	8.30092e+07	6.31698e+07	6.25841e+07	140747837	0.000554917	1.29037	Antibiotics	Aminoglycosides	Actinamines
Violacein	N4275	C21136	HMDB0259831	Organoheterocyclic compounds	Indoles and derivatives	Hydroxyindoles	5.258	342.086	C20H13N3O3	5.0868e+06	1.03029e+07	1.24376e+07	5.73326e+06	2.44837e+07	2.85851e+07	3.70195e+07	2.63087e+07	0.000752159	-1.79421	---	---	---
Dimethenamide ESA	N3858		---	---	---	---	1.251	320.063	C12H19NO5S2	9.9682e+07	1.1206e+08	1.0295e+08	8.63387e+07	7.51786e+07	5.92881e+07	6.59208e+07	5.06546e+07	0.00234966	0.675816	---	---	---
4-Pyridoxic Acid	N1355	C00847	HMDB0000017	Organoheterocyclic compounds	Pyridines and derivatives	Pyridinecarboxylic acids and derivatives	5.104	182.044	C8H9NO4	9.90176e+07	8.67335e+07	1.14748e+08	1.14151e+08	7.27237e+07	5.19463e+07	6.46119e+07	6.0209e+07	0.00208271	0.73292	---	---	---
Glutaric Acid	N638	C00489	HMDB0000661	Organic acids and derivatives	Carboxylic acids and derivatives	Dicarboxylic acids and derivatives	5.142	131.033	C5H8O4	2.95592e+08	3.84485e+08	3.3394e+08	411909231	1.77582e+08	2.17909e+08	2.42253e+08	1.80193e+08	0.00239927	0.801821	Organic acids	Carboxylic acids	Dicarboxylic acids
Phosphatidylethanolamine Lyso 20	N7061		---	---	---	---	9.248	500.276	C25H44NO7P	2678658506	3271171221	3252460594	3046611747	2424774547	1678718508	1809327119	2348220471	0.00521198	0.568227	---	---	---
Azelaic Acid	N1441	C08261	HMDB0000784	Lipids and lipid-like molecules	Fatty Acyls	Fatty acids and conjugates	6.54	187.096	C9H16O4	175243111	2.72749e+08	2.31978e+08	3.54513e+08	4.24071e+08	5.49578e+08	5.97147e+08	4.42574e+08	0.00481987	-0.960693	FA Fatty acyls	FA01 Fatty Acids and Conjugates	FA0117 Dicarboxylic acids
Catechin	N3274	C17590	HMDB0002780	Phenylpropanoids and polyketides	Flavonoids	Flavans	4.251	289.066	C15H14O6	10336094847	11775407137	10727990930	11570928786	7729490833	6879885399	9798039470	7893979841	0.00509593	0.459327	---	---	---
Famotidine	N4168		HMDB0001919	Organoheterocyclic compounds	Azoles	Thiazoles	5.35	336.074	C8H15N7O2S3	1.45823e+07	1.02804e+07	3.33367e+07	1.72678e+07	4.9851e+07	4.76124e+07	48723259	3.53753e+07	0.00467357	-1.26652	---	---	---
Camptothecin	N4394	C01897	---	---	---	---	4.081	347.108	C20H16N2O4	1278204995	1074049148	1573148614	1588906043	7.80885e+08	5.52666e+08	8.56344e+08	8.55227e+08	0.00506236	0.856707	Alkaloids	Alkaloids derived from tryptophan and anthranilic acid	Quinoline alkaloids
3-Sulfino-L-Alanine	N921	C00606	HMDB0000996	Organic acids and derivatives	Carboxylic acids and derivatives	Amino acids, peptides, and analogues	1.367	152	C3H7NO4S	8.38396e+08	8.47576e+08	8.84883e+08	5.9417e+08	4.54388e+08	2.34164e+08	5.71678e+08	3.77897e+08	0.00768941	0.95017	Peptides	Amino acids	Other amino acids
Hexosyl LPE 18:2	N9063		---	---	---	---	8.981	638.328	C29H54NO12P	4.2698e+07	4.19087e+07	6.34908e+07	5.85191e+07	3.20191e+07	2.25893e+07	1.65059e+07	2.79557e+07	0.00585948	1.06046	---	---	---
Delphinidin-3-Glucoside	N6479		HMDB0037997	Phenylpropanoids and polyketides	Flavonoids	Flavonoid glycosides	5.126	464.095	C21H21O12	4.4417e+07	5.01471e+07	7.25943e+07	6.49763e+07	7.92363e+07	1.13638e+08	8.94151e+07	9.21743e+07	0.0106	-0.689869	---	---	---
4-Methylabyssinone V	N5758		---	---	---	---	8.609	421.197	C26H30O5	5.09461e+07	8.09247e+07	2.14439e+07	6.47808e+07	1.09525e+06	7.13359e+06	1.76187e+06	6.3851e+06	0.00738332	3.73531	---	---	---
Maltose	N4256	C00208	HMDB0037138	Organic oxygen compounds	Organooxygen compounds	Carbohydrates and carbohydrate conjugates	1.376	341.107	C12H22O11	1.23435e+08	9.17992e+07	3.2976e+08	1.32652e+08	5.4163e+08	4.91347e+08	433556954	3.45758e+08	0.00609596	-1.4192	Carbohydrates	Oligosaccharides	Disaccharides
PFSA-pentafluorosulfide	N4585		---	---	---	---	1.041	356.918	C3HF11O3S2	826851	1.68723e+06	1.70174e+06	497265	4.71497e+06	4.58641e+06	2.98241e+06	2.73664e+06	0.00525435	-1.67217	---	---	---
Diferuloyl Putrescine	N6066		---	---	---	---	8.084	439.191	C24H28N2O6	3.71004e+07	6.07231e+07	1.43269e+07	4.68823e+07	196519	3.09407e+06	382967	2.68396e+06	0.00800837	4.64472	---	---	---
1-Hydroxy-3,6,7-Trimethoxy-2,8-Diprenylxanthone	N6027		HMDB0036597	Organoheterocyclic compounds	Benzopyrans	1-benzopyrans	5.205	437.212	C26H30O6	1.3244e+08	1.05873e+08	1.08703e+08	1.1981e+08	4.19887e+07	5.38523e+07	3.98241e+07	9.38042e+07	0.00529188	1.0246	---	---	---
D-Ribose 5-Phosphate	N2149	C00117	HMDB0001548	Organic oxygen compounds	Organooxygen compounds	Carbohydrates and carbohydrate conjugates	1.288	229.01	C5H11O8P	7.7512e+08	9.26499e+08	1138082653	6.71491e+08	1434546789	1271446459	1381277374	1248934199	0.00617303	-0.603862	---	---	---
FT-thioether	N1432		---	---	---	---	6.185	187.005	C5H7F3O2S	4.33773e+08	1.80516e+08	1.04614e+08	2.35989e+08	4.23899e+08	6.95594e+08	6.85431e+08	5.4634e+08	0.0105773	-1.30002	---	---	---
3-Indoxyl Sulfate	N1858		HMDB0000682	Organic acids and derivatives	Organic sulfuric acids and derivatives	Arylsulfates	5.798	212	C8H7NO4S	1.59532e+08	6.89064e+07	219514940	1.41273e+08	2.22385e+08	3.51416e+08	3.65044e+08	2.846e+08	0.0127358	-1.05406	---	---	---
Arctigenin	N4858	C10545	HMDB0030087	Lignans, neolignans and related compounds	Furanoid lignans	Tetrahydrofuran lignans	8.45	371.205	C21H24O6	39796084	5.42031e+07	1.60484e+07	5.42986e+07	5.29567e+06	8.82976e+06	3.71545e+06	9.07372e+06	0.0092795	2.61027	Phenylpropanoids	Lignans	Lignans
(3,4,5-Trihydroxy-6-Methyloxan-2-Yl) 2-(Methylamino)Benzoate	N3393		---	---	---	---	5.189	296.112	C14H19NO6	8.78207e+07	6.67638e+07	101199884	7.00431e+07	5.18952e+07	3.72588e+07	4.26e+07	5.45786e+07	0.00820814	0.8062	---	---	---
Methyl-2-Hydroxyisobutyric Acid	N446		---	---	---	---	5.309	117.053	C5H10O3	8.99759e+07	1.02259e+08	146347952	8.74568e+07	1.55348e+08	1.77926e+08	1.67634e+08	1.45716e+08	0.0115419	-0.601934	---	---	---
5-Methoxypsoralen	N1906	C01557	HMDB0030637	Phenylpropanoids and polyketides	Coumarins and derivatives	Furanocoumarins	1.288	215.031	C12H8O4	11582362236	13227272655	19503651453	13585335679	24726005947	23485473863	20782747051	20012198566	0.00919083	-0.620379	Phenylpropanoids	Coumarins	Furanocoumarins
N-Fructosyl Gamma-Glutamyl-S-Methylcysteine	N5824		---	---	---	---	5.14	425.122	C15H26N2O10S	4.84412e+07	3.20289e+07	4.6496e+07	3.35693e+07	2.62719e+07	2.10258e+07	2.4797e+07	1.48801e+07	0.0100344	0.884246	---	---	---
Chenodiol	N5200	C02528	HMDB0000518	Lipids and lipid-like molecules	Steroids and steroid derivatives	Bile acids, alcohols and derivatives	8.311	391.283	C24H40O4	7.42247e+07	3.66168e+07	3.49122e+07	4.74476e+07	1.44725e+07	2.1693e+07	7.2016e+06	1.00165e+07	0.0108722	1.85563	Steroids	24-Carbon atoms	Cholane derivatives
5-Aminonaphthalene-2-Sulfonic Acid	N2015		---	---	---	---	5.926	222.025	C10H9NO3S	326359970	2.64607e+08	7.90038e+07	4.21402e+08	9.22512e+06	5.93668e+07	1.69658e+07	1.58531e+07	0.014769	3.42787	---	---	---
5-Aminopentanoic Acid	N420	C00431	HMDB0003355	Organic acids and derivatives	Carboxylic acids and derivatives	Amino acids, peptides, and analogues	1.499	116.069	C5H11NO2	1.34357e+08	1.45611e+08	1.93338e+08	1.77291e+08	8.88155e+07	8.94496e+07	1.17097e+08	1.26081e+08	0.0139132	0.626392	FA Fatty acyls	FA01 Fatty Acids and Conjugates	FA0110 Amino fatty acids
Galanthamine Hydrobromide	N4763		HMDB0014812	Alkaloids and derivatives	Amaryllidaceae alkaloids	Galanthamine-type amaryllidaceae alkaloids	5.225	366.077	C17H22BrNO3	2.78874e+08	5.14224e+08	8.89659e+07	284347385	1.1347e+07	4.45435e+07	1.68339e+07	3.11145e+07	0.022743	3.48967	---	---	---
Xanthosine	N3126	C01762	HMDB0000299	Nucleosides, nucleotides, and analogues	Purine nucleosides	---	5.099	283.067	C10H12N4O6	7.38512e+08	6.83652e+08	1160419764	7.75064e+08	1641287340	1353815564	1285317722	1112912763	0.0165825	-0.683715	Alkaloids	Others	Purine alkaloids
Tetrasaccharides	N9773		---	---	---	---	2.051	711.218	C24H42O21	1.25377e+07	7.42043e+06	2.16145e+08	6.59315e+06	2.75715e+08	1.5574e+08	3.3751e+08	2.80686e+08	0.0202662	-2.11266	---	---	---
Squamatic Acid	N5162		---	---	---	---	5.198	389.077	C19H18O9	7.60476e+07	9.63298e+07	8.36564e+07	1.0082e+08	6.66406e+07	4.66109e+07	3.90522e+07	7.98986e+07	0.0290973	0.619929	---	---	---
Coenzyme A	N10180	C00010	HMDB0001423	Nucleosides, nucleotides, and analogues	Purine nucleotides	Purine ribonucleotides	5.488	766.103	C21H36N7O16P3S	1.21102e+08	8.41356e+07	2.17481e+08	2.00888e+08	2.0487e+08	9.11322e+08	8.79039e+08	4.69472e+08	0.0374841	-1.98268	Vitamins and cofactors	Cofactors	Coenzymes
Caperatic Acid	N5385		---	---	---	---	8.605	401.214	C21H38O7	9.68496e+06	3.79387e+07	1.00479e+07	1.72788e+07	0	272867	0	388204	0.0312142	6.82043	---	---	---
Fenoldopam	N3552	C07693	HMDB0014938	Organoheterocyclic compounds	Benzazepines	---	1.269	304.069	C16H16ClNO3	4.0083e+08	4.48093e+08	6.72827e+08	4.51857e+08	7.64451e+08	6.79055e+08	6.71995e+08	6.43609e+08	0.0251578	-0.483359	---	---	---
Dl-3-Aminoisobutyric Acid	N256	C05145	HMDB0003911	Organic acids and derivatives	Carboxylic acids and derivatives	Amino acids, peptides, and analogues	1.292	102.054	C4H9NO2	1.49937e+08	2.35224e+08	289232406	2.15453e+08	272133853	3.26096e+08	3.10766e+08	3.26401e+08	0.0335251	-0.47335	Peptides	Amino acids	Other amino acids
Stachyose	N9357	C01613	HMDB0003553	Organic oxygen compounds	Organooxygen compounds	Carbohydrates and carbohydrate conjugates	2.051	665.209	C24H42O21	3.31577e+06	1.89389e+06	8.74314e+07	956309	1.12035e+08	5.9182e+07	153510489	1.0863e+08	0.0255718	-2.21103	---	---	---
Actinonin	N5081	C12056	HMDB0242670	Organic acids and derivatives	Carboxylic acids and derivatives	Amino acids, peptides, and analogues	10.432	384.251	C19H35N3O5	1.79516e+07	1.3251e+07	1.17644e+07	1.74938e+07	7.62418e+06	4.2516e+06	3.6241e+06	1.36285e+07	0.0296133	1.0536	---	---	---
D-Mannose 6-phosphate	N2691	C00275	HMDB0304312	Organic oxygen compounds	Organooxygen compounds	Carbohydrates and carbohydrate conjugates	1.507	259.021	C6H13O9P	387091464	1.8982e+08	2.07608e+08	1.65715e+08	4.15274e+08	3.6964e+08	4.74621e+08	3.54025e+08	0.0276639	-0.763881	---	---	---
Uridine	N2381	C00299	HMDB0000296	Nucleosides, nucleotides, and analogues	Pyrimidine nucleosides	---	4.248	243.061	C9H12N2O6	11960997828	16215845684	15487088990	16276430291	11189271744	8685297332	13493227530	11395643347	0.0369373	0.421156	Nucleic acids	Nucleosides	Ribonucleosides
2-Deoxyribose 5'-Phosphate	N1869	C00673	---	---	---	---	1.288	213.015	C5H11O7P	2.91312e+08	3.50097e+08	4.79665e+08	3.82893e+08	5.81681e+08	5.549e+08	5.34449e+08	4.22193e+08	0.0314663	-0.47696	---	---	---
Mycophenolate	N3840	C20380	HMDB0015159	Organoheterocyclic compounds	Isocoumarans	Isobenzofuranones	5.707	319.138	C17H20O6	4.4794e+08	2.49367e+08	7.22929e+07	4.73229e+08	6.55936e+07	5.33644e+07	6.18242e+07	5.08665e+07	0.0360633	2.42361	---	---	---
7,3',4'-Trihydroxyflavone	N2872		---	---	---	---	1.869	269.086	C15H10O5	5.93672e+08	1.37379e+08	5.81206e+08	4.3168e+08	1598503358	6.86771e+08	1135475335	9.23206e+08	0.0259107	-1.31667	---	---	---
Enterodiol	N3489	C18166	HMDB0005056	Lignans, neolignans and related compounds	Dibenzylbutane lignans	Dibenzylbutanediol lignans	5.833	301.139	C18H22O4	5.25673e+07	3.13495e+07	4.28522e+07	6.47458e+07	4.8865e+07	8.72865e+07	1.04697e+08	8.53121e+07	0.049457	-0.768125	---	---	---
Osajin	N5420	C10511	---	---	---	---	11.295	403.156	C25H24O5	3.07863e+08	4.37646e+08	3.75409e+08	477163751	2.40548e+08	1.22428e+08	1.82986e+08	375397297	0.0416268	0.79452	PK Polyketides	PK12 Flavonoids	PK1205 Isoflavonoids
Nifekalant	N5453		HMDB0255595	Benzenoids	Benzene and substituted derivatives	Phenylpropylamines	5.732	404.19	C19H27N5O5	4.32983e+08	3.78835e+08	1.16909e+08	7.73926e+08	2.97005e+07	1.12161e+08	4.28697e+07	8.86005e+07	0.0396245	2.63907	---	---	---
Acetaminophen Glucuronide	N3979		HMDB0010316	Organic oxygen compounds	Organooxygen compounds	Carbohydrates and carbohydrate conjugates	5.163	326.123	C14H17NO8	4.66338e+08	4.5189e+08	6.69001e+08	4.38337e+08	3.12565e+08	3.34886e+08	3.57516e+08	3.98565e+08	0.0353877	0.529271	---	---	---
PFSM-amine	N4103		---	---	---	---	3.66	333.056	C8H13F7N2O2S	1.94307e+08	2.25392e+08	2.49903e+08	2.0663e+08	6.77603e+07	5.0021e+07	1.78448e+08	1.88755e+08	0.0429251	0.853357	---	---	---
Guanosine 5'-Diphospho-Beta-L-Fucose	N8377		---	---	---	---	3.498	588.072	C16H25N5O15P2	1.73829e+08	9.48277e+07	1.29239e+08	9.36046e+07	4.71685e+07	5.47601e+07	7.33966e+07	9.20728e+07	0.039657	0.878215	---	---	---
Ursodeoxycholic Acid	N10299	C07880	HMDB0000946	Lipids and lipid-like molecules	Steroids and steroid derivatives	Bile acids, alcohols and derivatives	8.311	783.571	C24H40O4	3.00623e+07	5.70399e+06	7.54377e+06	1.87778e+07	1.16757e+06	3.06108e+06	180025	970158	0.0466569	3.52895	Steroids	24-Carbon atoms	Cholane derivatives
L-(-)-Phenylalanine	N1106	C00079	---	---	---	---	5.176	164.07	C9H11NO2	3.51584e+08	3.11435e+08	4.66573e+08	3.77343e+08	2.41311e+08	2.71177e+08	2.65304e+08	3.32579e+08	0.0408742	0.440527	Peptides	Amino acids	Common amino acids
Deoxycholic Acid	N5205	C04483	HMDB0000626	Lipids and lipid-like molecules	Steroids and steroid derivatives	Bile acids, alcohols and derivatives	9.285	391.283	C24H40O4	2.83033e+07	1.16462e+07	3.36218e+07	1.62059e+07	5.56634e+06	1.49965e+07	6.19995e+06	6.65794e+06	0.0451006	1.42562	Steroids	24-Carbon atoms	Cholane derivatives
Xylose	N889	C01394	HMDB0000098	Organic oxygen compounds	Organooxygen compounds	Carbohydrates and carbohydrate conjugates	1.324	149.043	C5H10O5	1.12184e+08	1.14612e+08	2.89856e+08	1.60525e+08	2.34475e+08	2.73673e+08	3.78752e+08	276816978	0.0573784	-0.781132	---	---	---
2,2`,4,4`-Tetrahydroxybenzophenone	N2429		---	---	---	---	1.289	245.041	C13H10O5	1096643314	1294764599	3334979004	1112891214	3266996123	3014415819	3917722736	2602355836	0.0500764	-0.904386	---	---	---
Hydroxymethylglutaric Acid	N1052		---	---	---	---	1.31	161.043	C6H10O5	2213873453	2301786520	4728799919	2547837103	3876861827	4314376173	5719903024	4489213539	0.0606026	-0.641896	---	---	---
3-Deoxy-3Beta-Hydroxyangolensic Acid Methyl Ester	N6604		---	---	---	---	8.425	471.239	C27H36O7	4.73813e+07	2.18512e+07	1.43135e+07	2.45045e+07	6.18711e+07	1.00868e+08	7.01751e+07	2.31226e+08	0.0673805	-2.10284	---	---	---
LPC 18:1	N8063		HMDB0002815	Lipids and lipid-like molecules	Glycerophospholipids	Glycerophosphocholines	9.935	566.342	C26H52NO7P	2036451727	3010492335	2893460630	3139906212	1732943053	1748189013	1657991838	2668510782	0.0559757	0.505078	---	---	---
Hippurate	N1300	C01586	HMDB0000714	Benzenoids	Benzene and substituted derivatives	Benzoic acids and derivatives	5.85	178.049	C9H9NO3	7.89665e+07	6.55239e+07	1.07776e+08	8.11202e+07	1.01435e+08	9.70702e+07	1.0481e+08	1.17229e+08	0.0688883	-0.335062	---	---	---
Cinobufagin	N6841	C16931	HMDB0250266	Lipids and lipid-like molecules	Steroids and steroid derivatives	Steroid lactones	7.47	487.234	C26H34O6	5.9786e+08	1.88786e+08	1.79274e+08	2.60781e+08	4.67206e+08	1387551842	5.14054e+08	1972573977	0.0843087	-1.82337	Steroids	24-Carbon atoms	Bufanolide derivatives
1,8,9-Anthracenetriol	N2077		HMDB0248463	Benzenoids	Anthracenes	---	1.303	225.059	C14H10O3	4192119132	4517194245	8666783635	5905515470	8754170950	7424910183	13886639201	8685188377	0.0701169	-0.735043	---	---	---
FA 18:1+3O	N4037		---	---	---	---	7.425	329.231	C18H34O5	7.5212e+07	4.67064e+07	8.56364e+07	7.98377e+07	1.04417e+08	105177171	7.14632e+07	1.32141e+08	0.0829006	-0.523815	---	---	---
Chlordiazepoxide	N3438	D00267	HMDB0014618	Organoheterocyclic compounds	Benzodiazepines	1,4-benzodiazepines	5.078	298.068	C16H14ClN3O	1543928682	1878857124	945368020	1533949501	1460139165	8.42985e+08	5.12811e+08	890158004	0.0941007	0.671293	---	---	---
Glycitin	N6156	C16195	HMDB0002219	Phenylpropanoids and polyketides	Isoflavonoids	Isoflavonoid O-glycosides	5.92	445.057	C22H22O10	1.05501e+07	8.14651e+06	318679	2.40846e+07	0	0	136404	85042	0.0733041	7.59104	PK Polyketides	PK12 Flavonoids	PK1205 Isoflavonoids
Aphidicolin	N4193	C06088	HMDB0245864	Lipids and lipid-like molecules	Prenol lipids	Diterpenoids	9.202	337.237	C20H34O4	2.20494e+07	2.14651e+07	2.08477e+07	2.57949e+07	2.43114e+07	1.36918e+07	1.22338e+07	1.68337e+07	0.0947943	0.426748	Terpenoids	Diterpenoids (C20)	Aphidicolane
Purine	N471	C15587	HMDB0001366	Organoheterocyclic compounds	Imidazopyrimidines	Purines and purine derivatives	1.307	119.033	C5H4N4	3.91673e+08	476721452	8.0044e+08	529295972	7.36578e+08	6.83352e+08	1187187288	8.17017e+08	0.077384	-0.639467	---	---	---
D-Glucuronic Acid	N1535	C16245	HMDB0000127	Organic oxygen compounds	Organooxygen compounds	Carbohydrates and carbohydrate conjugates	1.295	193.033	C6H10O7	1087561537	1252392163	1558041069	1269040005	1665707647	1398769687	1766604199	1465082598	0.0728906	-0.285143	---	---	---
FA 18:1+1O	N3423		---	---	---	---	9.982	297.241	C18H34O3	7.54566e+07	6.51854e+07	6.92559e+07	6.27739e+07	7.0211e+07	4.84913e+07	2.64742e+07	5.32394e+07	0.0964494	0.458592	---	---	---
2-Chloroadenosine	N3467		HMDB0245063	Nucleosides, nucleotides, and analogues	Purine nucleosides	---	1.302	300.047	C10H12ClN5O4	3.55049e+08	6.33811e+08	3.9223e+08	4.14822e+08	3.67241e+08	323568382	2.76182e+08	3.26975e+08	0.104012	0.472904	---	---	---
Genistein	N2866	C09126	HMDB0003217	Phenylpropanoids and polyketides	Isoflavonoids	Isoflav-2-enes	3.345	269.051	C15H10O5	272976829	3.10905e+08	3.74594e+08	3.17724e+08	2.24955e+08	2.47132e+08	2.68225e+08	3.04141e+08	0.074683	0.289126	PK Polyketides	PK12 Flavonoids	PK1205 Isoflavonoids
(R,R)-Tartaric Acid	N887	C00898	HMDB0000956	Organic oxygen compounds	Organooxygen compounds	Carbohydrates and carbohydrate conjugates	1.354	149.007	C4H6O6	4.92927e+07	2.78983e+08	5.32775e+08	2.27205e+08	5.59282e+07	8.94674e+07	5.31404e+07	5.88191e+07	0.0835625	2.08018	---	---	---
9-Fluorenone	N1323	C06712	---	---	---	---	1.304	179.054	C13H8O	3090025132	3223056946	7986125288	4653069095	7019642508	6439698284	12596421943	7429804569	0.0932715	-0.821177	---	---	---
N-Isobutyrylglycine	N804		HMDB0000730	Organic acids and derivatives	Carboxylic acids and derivatives	Amino acids, peptides, and analogues	5.232	144.064	C6H11NO3	636641530	7.33838e+08	1097971508	710953612	5.68032e+08	3.77798e+08	3.80488e+08	7.49274e+08	0.0889332	0.615228	---	---	---
TxB2	N4826	C05963	HMDB0003252	Lipids and lipid-like molecules	Fatty Acyls	Eicosanoids	6.867	369.226	C20H34O6	4.64466e+07	3.70993e+07	5.77858e+07	5.71028e+07	3.86219e+07	3.64948e+07	2.50317e+07	4.44364e+07	0.0792604	0.456701	Lipids	Eicosanoids	Thromboxanes
Phosphatidylinositol 18	N10872		---	---	---	---	13.423	885.546	C47H83O13P	2.61796e+07	2.96775e+07	2.48432e+07	1.67412e+07	3.61892e+07	3.22933e+07	4.50163e+07	2.5558e+07	0.0778327	-0.513069	---	---	---
Lipoic Acid	N1757	C00725	HMDB0014312	Organoheterocyclic compounds	Dithiolanes	Lipoic acids and derivatives	3.763	205.034	C8H14O2S2	1367353013	1184417906	9.52368e+08	1458440283	6.48856e+08	578354302	1276379361	9.57698e+08	0.10264	0.519743	Vitamins and cofactors	Cofactors	Coenzymes
Glucose 6-Phosphate	N2689	C00092	HMDB0001401	Organic oxygen compounds	Organooxygen compounds	Carbohydrates and carbohydrate conjugates	1.288	259.02	C6H13O9P	4.54986e+08	5.38905e+08	6.16808e+08	3.83751e+08	1057459707	645572741	8.13958e+08	5.37573e+08	0.0764848	-0.614978	---	---	---
Lappaconitine	N8300	C08694	---	---	---	---	5.661	583.307	C32H44N2O8	4.6707e+06	896470	4.30572e+06	2.53166e+06	1.21375e+07	1.18199e+07	6.70607e+06	1.87206e+06	0.0991125	-1.39115	Alkaloids	Alkaloids derived by amination reactions	Terpenoid alkaloids
Fluphenazine	N6014	C07010	HMDB0014761	Organoheterocyclic compounds	Benzothiazines	Phenothiazines	5.786	436.169	C22H26F3N3OS	5.88846e+07	3.67428e+07	3.76046e+07	8.52463e+07	2.46182e+07	2.47919e+07	1.88345e+07	4.74554e+07	0.0966522	0.917088	---	---	---
(5R)-5-Hydroxy-1-(4-Hydroxy-3-Methoxyphenyl)Tetradecan-3-One	N4438		---	---	---	---	8.394	349.236	C21H34O4	5.23667e+06	2.42815e+06	1.01229e+07	4.8857e+06	2.11134e+07	7.50907e+06	3.20567e+07	9.41317e+06	0.0923365	-1.62825	---	---	---
2-Deoxycytidine-5-Monophosphoric Acid	N3592		---	---	---	---	4.237	306.056	C9H14N3O7P	2160222153	1799791421	2929726587	2337016648	3741482340	2245263866	3636001201	2959578056	0.0922474	-0.447505	---	---	---
4,4`-Thiodiphenol	N1941		---	---	---	---	1.838	217.028	C12H10O2S	2.22728e+08	9.97982e+07	6.70222e+07	1.31492e+08	1.7351e+08	1.39639e+08	2.9328e+08	308495811	0.11805	-0.812258	---	---	---
Deoxyuridine	N6342	C00526	HMDB0000012	Nucleosides, nucleotides, and analogues	Pyrimidine nucleosides	Pyrimidine 2'-deoxyribonucleosides	1.675	455.099	C9H12N2O5	5.9033e+07	3.84533e+07	1.60651e+08	7.56618e+07	3.31032e+08	1.55441e+08	9.48862e+07	1.90724e+08	0.102053	-1.20976	Nucleic acids	Nucleosides	Deoxyribonucleosides
Phosphatidylinositol Lyso 20	N8810		---	---	---	---	9.926	619.286	C29H49O12P	4702134965	5042312813	6513524046	5237980422	4260239390	7189920696	7976849240	9492921686	0.163234	-0.428003	---	---	---
Vicenin-2	N8446	C10195	HMDB0030708	Phenylpropanoids and polyketides	Flavonoids	Flavonoid glycosides	2.357	593.14	C27H30O15	2.321e+06	4.87692e+07	4.67456e+07	1.50965e+08	1.65669e+06	5.39231e+06	4.97014e+06	1.32865e+07	0.127112	3.29746	PK Polyketides	PK12 Flavonoids	PK1211 Flavones and Flavonols
Fissinolide	N7222		---	---	---	---	5.104	511.095	C29H36O8	1.29357e+06	4.84044e+06	1.0632e+06	3.24888e+06	1.30408e+07	4.77815e+07	1.54336e+07	112513	0.156484	-2.86997	---	---	---
Camalexin	N1640	C21721	HMDB0038631	Organoheterocyclic compounds	Indoles and derivatives	Indoles	1.423	199.036	C26H44O9	2.92926e+07	309502702	3.66126e+08	2.08277e+08	26784655	213413168	2.02398e+07	2.29952e+07	0.12345	1.68791	---	---	---
N4-Acetylsulfathiazole	N3388		---	---	---	---	1.252	296.019	C11H11N3O3S2	3.4754e+08	4.54025e+08	2.5291e+08	2.12634e+08	231528898	2.684e+08	2.27253e+08	1.59212e+08	0.154249	0.515511	---	---	---
Gluconate	N1566	C00257	HMDB0000625	Organic oxygen compounds	Organooxygen compounds	Carbohydrates and carbohydrate conjugates	1.278	195.049	C6H12O7	24174937177	29471332555	29040111174	24774890119	25845957149	20710049634	26963009839	19903318507	0.17133	0.20201	Carbohydrates	Monosaccharides	Sugar acids
2-Methylglutaric Acid	N829		HMDB0000422	Lipids and lipid-like molecules	Fatty Acyls	Fatty acids and conjugates	5.36	145.048	C6H10O4	561398095	1604570537	6.17423e+08	1351621298	2243285502	5928402706	2811758271	5.6894e+08	0.157951	-1.48221	---	---	---
Formononetin-7-O-Glucoside	N5890		---	---	---	---	5.068	429.123	C22H22O9	2.62627e+07	5.54427e+07	4.76227e+07	3.21539e+07	1.5247e+08	1.05004e+08	4.56471e+07	4.95924e+07	0.118268	-1.12712	---	---	---
3'-Dephosphocoenzyme A	N9554		HMDB0001373	Nucleosides, nucleotides, and analogues	Purine nucleotides	Purine ribonucleotides	5.116	686.137	C21H35N7O13P2S	2.42271e+08	2.06861e+08	8.70444e+08	5.15764e+08	6.62963e+08	7.64159e+08	1018108373	5.66242e+08	0.156857	-0.71442	---	---	---
Taxifolin	N3528	C01617	HMDB0125371	Phenylpropanoids and polyketides	Flavonoids	Flavans	3.674	303.058	C15H12O7	6.63354e+08	7.09023e+08	9.15153e+08	8.17274e+08	5.44394e+08	279189975	4.16769e+08	8.99016e+08	0.14569	0.537346	Flavonoids	Flavonoids	Dihyroflavonols
Trifluoromethanesulfonic Acid	N885		HMDB0036577	Organic acids and derivatives	Organic sulfonic acids and derivatives	Organosulfonic acids and derivatives	1.048	148.948	CHF3O3S	2.40257e+07	3.15684e+07	2.73819e+07	2.24075e+07	5.41539e+07	4.2224e+07	3.50673e+07	2.32328e+07	0.119357	-0.553617	---	---	---
Phosphatidylethanolamine Lyso Alkenyl 16	N6016		---	---	---	---	9.841	436.281	C21H44NO6P	8.32108e+06	2.21417e+07	1.93221e+07	1.81747e+07	2.1555e+07	2.48466e+07	1.7515e+07	3.14895e+07	0.154744	-0.489403	---	---	---
D-Gulonic Acid Gama-Lactone	N1289		---	---	---	---	1.302	177.038	C6H12O7	6.51262e+08	8.06082e+08	1116673343	6.58946e+08	9.73119e+08	8.81071e+08	1261422064	1009563010	0.151707	-0.35159	---	---	---
Mesoeryhthritol	N493		---	---	---	---	13.222	121.05	C4H10O4	1.23594e+08	1.24854e+08	8.02322e+07	1.22668e+08	6.6938e+07	1.19381e+08	8.86554e+07	5.7662e+07	0.140852	0.440314	---	---	---
Indolelactate	N1737	C02043	HMDB0000671	Organoheterocyclic compounds	Indoles and derivatives	Indolyl carboxylic acids and derivatives	6.409	204.065	C11H11NO3	6.1431e+07	2.25429e+07	8.71877e+07	6.66263e+07	5.78935e+07	9.33526e+07	1.24732e+08	7.8071e+07	0.186913	-0.574283	---	---	---
Rabelomycin	N4185	C12402	---	---	---	---	2.057	337.075	C19H14O6	7.64007e+07	8.43616e+07	1.05124e+08	7.26231e+07	1.23815e+08	6.0744e+07	1.84344e+08	1.55904e+08	0.141464	-0.632584	---	---	---
Corymbosin	N4598		---	---	---	---	1.345	357.102	C19H18O7	6.73233e+08	5.63054e+08	873907970	6.05492e+08	8.20705e+08	7.61283e+08	8.98818e+08	7.30955e+08	0.163638	-0.242055	---	---	---
Trinitrotoluene	N2117	C16391	HMDB0245483	Benzenoids	Benzene and substituted derivatives	Nitrobenzenes	5.112	227.021	C7H5N3O6	604205	6.59523e+07	5.02974e+06	5.21462e+07	1.08821e+08	4.95486e+08	1.4764e+08	1.72129e+06	0.195676	-2.60674	---	---	---
Alternariol Monomethyl Ether	N2899		---	---	---	---	5.212	271.048	C15H12O5	2.13428e+06	7.38761e+07	7.37987e+06	6.638e+07	9.11235e+07	6.19214e+08	2.2808e+08	3.04914e+06	0.199747	-2.65218	---	---	---
Inosine	N2836	C00294	HMDB0000195	Nucleosides, nucleotides, and analogues	Purine nucleosides	---	5.087	267.071	C10H12N4O5	2636358389	2686965515	3078100879	2255667274	5710409524	4440378268	2788410941	2657165224	0.149238	-0.549388	---	---	---
PFCA-Cl	N599		---	---	---	---	1.155	128.957	C2HClF2O2	4.51187e+08	5.80755e+08	5.0861e+08	3.64385e+08	6.96157e+08	5.11802e+08	6.92043e+08	495333348	0.137785	-0.330483	---	---	---
P-Toluenesulfonic Acid	N1194		HMDB0059933	Benzenoids	Benzene and substituted derivatives	Benzenesulfonic acids and derivatives	5.466	171.01	C7H8O3S	6.01312e+07	3.13246e+08	9.31809e+07	2.93132e+08	4.35135e+08	1838589490	6.24135e+08	7.794e+07	0.202915	-1.96979	---	---	---
Phosphatidylethanolamine 18	N10333		---	---	---	---	9.464	788.52	C45H76NO8P	1.21987e+06	7.37911e+06	2.14072e+07	1.33758e+07	2.05219e+07	3.13783e+07	3.63363e+07	4.34689e+06	0.188397	-1.09366	---	---	---
Alectorialic Acid	N4917		---	---	---	---	1.394	375.068	C18H16O9	1.67184e+07	7.7331e+07	1.13862e+08	5.2576e+07	3.99094e+07	4.5053e+07	2.4562e+07	2.09305e+07	0.177468	0.99769	---	---	---
N-Acetyl-L-Leucine	N1203	C02710	HMDB0011756	Organic acids and derivatives	Carboxylic acids and derivatives	Amino acids, peptides, and analogues	6.079	172.096	C8H15NO3	1.9085e+08	1.66181e+08	2.77304e+08	2.95261e+08	207728728	5.11155e+08	5.43025e+08	2.09432e+08	0.2141	-0.66246	---	---	---
Gangaleoidin	N5572		---	---	---	---	1.267	411.073	C18H14Cl2O7	7.30829e+08	6.66756e+08	8.3501e+08	6.44561e+08	7.52244e+08	5.68881e+08	6.27752e+08	5.97811e+08	0.209232	0.176067	---	---	---
Adenosine 5'-Monophosphate	N4362	C00020	HMDB0000045	Nucleosides, nucleotides, and analogues	Purine nucleotides	Purine ribonucleotides	2.892	346.054	C10H14N5O7P	9.60554e+08	6.74568e+07	1.29062e+08	1.95358e+08	505843506	4.35711e+08	3444421632	1345220145	0.185496	-2.08326	Nucleic acids	Nucleotides	Ribonucleotides
D-Glyceric Acid	N285	C00258	HMDB0000148	Organic acids and derivatives	Carboxylic acids and derivatives	Amino acids, peptides, and analogues	1.331	105.017	C3H6O4	1.42559e+08	1.56729e+08	1.45788e+08	1.27243e+08	2.62412e+08	2.12231e+08	1.40984e+08	1.46784e+08	0.158454	-0.413749	---	---	---
Rosmarinic Acid	N4626	C01850	HMDB0003572	Phenylpropanoids and polyketides	Cinnamic acids and derivatives	Hydroxycinnamic acids and derivatives	5.392	359.1	C18H16O8	172780	4.42028e+07	1.77036e+06	2.99996e+07	6.04355e+07	3.44687e+08	8.98375e+07	1.44156e+06	0.219061	-2.70463	---	---	---
Strophanthidin	N5426	C19988	HMDB0258516	Lipids and lipid-like molecules	Steroids and steroid derivatives	Steroid lactones	7.548	403.246	C23H32O6	6.80605e+06	3.58261e+06	2.12618e+06	4.7513e+06	2.95945e+06	1.63968e+07	5.09353e+06	9.09561e+06	0.239663	-0.958168	Terpenoids	Steroids	Cardanolide
2-Oxobutyric Acid	N239	C00109	HMDB0000005	Organic acids and derivatives	Keto acids and derivatives	Short-chain keto acids and derivatives	1.307	101.022	C4H6O3	1159126176	1121853527	2040252210	1776620023	1534328251	1559739754	2626579842	2426811413	0.210758	-0.418041	Organic acids	Carboxylic acids	2-Oxocarboxylic acids
PFAP-PAP	N1113		---	---	---	---	1.173	164.955	CH2F3O4P	2.04855e+08	2.05513e+08	2.6857e+08	2.35691e+08	3.42048e+08	2.91681e+08	249663546	2.18892e+08	0.177293	-0.269234	---	---	---
UDP-D-glucose	N8039	C00029	HMDB0000286	Nucleosides, nucleotides, and analogues	Pyrimidine nucleotides	Pyrimidine nucleotide sugars	1.367	565.044	C15H24N2O17P2	3.99788e+08	4.14337e+08	1.76122e+08	3.65803e+08	3.25508e+08	1.93365e+08	3.31986e+08	7.11523e+07	0.239075	0.556601	Vitamins and cofactors	Cofactors	Coenzymes
Glyceraldehyde	N90	C02154	HMDB0001051	Organic oxygen compounds	Organooxygen compounds	Carbohydrates and carbohydrate conjugates	2.083	89.0222	C3H6O3	74953299957	79180569555	154242000000	88683715877	130419000000	99007441284	190342000000	131521000000	0.197313	-0.47345	---	---	---
Fucosyltransferase V	N5933		---	---	---	---	10.478	431.263	C21H20O10	5.41624e+07	2.86032e+07	3.38138e+07	4.19803e+07	3.81982e+07	1.49448e+07	3.22941e+07	3.24446e+07	0.224266	0.427713	---	---	---
Succinic Acid	N437	C00042	HMDB0000254	Organic acids and derivatives	Carboxylic acids and derivatives	Dicarboxylic acids and derivatives	3.317	117.017	C4H6O4	6068488192	5234876192	6589311327	6066600442	3676151350	9036412546	12122893677	8314911342	0.24124	-0.468431	Organic acids	Carboxylic acids	Dicarboxylic acids
Citrate	N1509	C00158	HMDB0000094	Organic acids and derivatives	Carboxylic acids and derivatives	Tricarboxylic acids and derivatives	2.13	191.018	C6H8O7	4314882941	5540746760	4428647067	4933102638	5581244298	2332841212	4488049197	3009031634	0.269788	0.318461	Organic acids	Carboxylic acids	Tricarboxylic acids
5-Hydroxymethylcytidine	N2929		HMDB0014917	Organoheterocyclic compounds	Diazanaphthalenes	Naphthyridines	5.457	272.095	C10H15N3O6	5.34827e+07	7.49336e+07	6.85934e+07	6.10413e+07	5.35727e+07	6.39103e+07	4.24504e+07	5.99e+07	0.197567	0.231187	---	---	---
7-Deacetoxy-7-Oxokhivorin	N7683		---	---	---	---	6.677	541.261	C30H38O9	7.92002e+06	1.55747e+06	2.33387e+06	6307146	1.91598e+06	8.35185e+06	1.43885e+07	8.73352e+06	0.246936	-0.881933	---	---	---
Ethyl-Beta-Glucuronide	N2004		---	---	---	---	2.958	221.065	C8H14O7	4.32193e+07	4.02616e+08	2.4638e+08	2.78192e+08	7.50903e+07	2.63446e+08	6.58782e+07	6.33205e+07	0.208244	1.0529	---	---	---
Neoandrographolide	N6725		HMDB0255516	Lipids and lipid-like molecules	Prenol lipids	Terpene glycosides	10.086	479.262	C26H40O8	1.92697e+08	7.08453e+07	7.84975e+07	9.65443e+07	9.38073e+07	4.31531e+07	9.07134e+07	5.0607e+07	0.245534	0.656359	---	---	---
Monoisobutyl Phthalate	N2005		HMDB0002056	Benzenoids	Benzene and substituted derivatives	Benzoic acids and derivatives	7.943	221.08	C12H14O4	7.90005e+07	7.74539e+07	8.9716e+07	6.39711e+07	1.23483e+08	8.81029e+07	106494483	6.80868e+07	0.195213	-0.316295	---	---	---
Flavin Adenine Dinucleotide	N10303	C00016	HMDB0001248	Nucleosides, nucleotides, and analogues	Flavin nucleotides	---	5.229	784.144	C27H33N9O15P2	1416426398	1370103582	1467450897	1121577915	1307444785	1577969032	1620512797	1389989647	0.270234	-0.133306	Vitamins and cofactors	Cofactors	Coenzymes
Riboflavin-5'-Monophosphate	N6340		---	---	---	---	5.368	455.095	C17H21N4O9P	331694722	3.1821e+08	2.10229e+08	2.94098e+08	2.5208e+08	2.5177e+08	2.52185e+08	2.61761e+08	0.258849	0.181548	---	---	---
3-Chlorotyrosine	N1887		HMDB0001885	Organic acids and derivatives	Carboxylic acids and derivatives	Amino acids, peptides, and analogues	3.674	214.02	C9H10ClNO3	9.28854e+08	1322028635	1306209678	8.38722e+08	1149696661	3.18768e+08	4.79599e+08	1223493785	0.287394	0.470927	---	---	---
PFAP-FT-PAP	N2116		---	---	---	---	1.507	226.995	C4H6F5O3P	2.86166e+08	1.83645e+08	1.56175e+08	1.27785e+08	1.83343e+08	2.06659e+08	3.24311e+08	2.75358e+08	0.25818	-0.392819	---	---	---
N-Isovalerylglycine	N1017		HMDB0000678	Organic acids and derivatives	Carboxylic acids and derivatives	Amino acids, peptides, and analogues	5.718	158.08	C7H13NO3	8.96599e+08	3.83085e+08	8.77138e+08	7.84277e+08	7.74754e+08	9.61058e+08	7.60179e+08	1095398344	0.302796	-0.288188	---	---	---
Griseofulvin	N4469	C06686	HMDB0014544	Organoheterocyclic compounds	Benzofurans	---	1.293	351.067	C17H17ClO6	2.63843e+08	4.28528e+08	4.43317e+08	2.7107e+08	3.4625e+08	5.53327e+08	4.17469e+08	3.97084e+08	0.287246	-0.285108	Antibiotics	Polyketides and nonribosomal peptides	Other polyketides
N-Acetylneuraminic Acid	N3645	C00270	HMDB0000230	Organic oxygen compounds	Organooxygen compounds	Carbohydrates and carbohydrate conjugates	1.361	308.097	C11H19NO9	3.23147e+08	4.02773e+08	5.53701e+08	4.42728e+08	4.08391e+08	3.56018e+08	3.41594e+08	3.65542e+08	0.257186	0.227002	Carbohydrates	Monosaccharides	Amino sugars
Hetisine	N4909	C08687	---	---	---	---	7.603	374.194	C20H27NO3	2.04614e+06	2.53066e+06	4.27196e+06	3.69422e+06	1.15948e+07	168896	3.91987e+07	6.33923e+06	0.242342	-2.19172	Alkaloids	Alkaloids derived by amination reactions	Terpenoid alkaloids
Ochrephilone	N5028		---	---	---	---	12.084	381.171	C23H26O5	5.50867e+08	5.83931e+08	3.40373e+08	798493151	5.0383e+08	4.41343e+08	2.09477e+08	5.4062e+08	0.272297	0.423524	---	---	---
Phosphatidylcholine Lyso 18	N7853		---	---	---	---	10.325	552.363	C26H52NO7P	3.5651e+07	9.06678e+07	9.514e+07	9.33655e+07	4.61724e+07	4.05682e+07	5.09928e+07	8.89032e+07	0.268437	0.47415	---	---	---
Phosphatidylethanolamine Lyso 22	N7427		---	---	---	---	9.211	524.276	C27H44NO7P	1360223539	1643185706	2205184207	1635324757	1853080612	1199272035	1176207130	1530778312	0.299402	0.248899	---	---	---
Isomuronic Acid	N4752		---	---	---	---	7.009	365.231	C21H34O5	3.62098e+06	0	2.07778e+07	201725	5.55435e+07	1.8674e+06	1.81897e+08	632861	0.256099	-3.28588	---	---	---
Celecoxib	N5006	C07589	HMDB0005014	Organoheterocyclic compounds	Azoles	Pyrazoles	5.138	380.074	C17H14F3N3O2S	1.29132e+07	2.16727e+07	6.02888e+07	3.08652e+07	3.77391e+07	4.93483e+07	4.66309e+07	3.87126e+07	0.316663	-0.455574	---	---	---
Bavachinin A	N4191		---	---	---	---	12.789	337.203	C21H22O4	4.44428e+07	7.26364e+07	5.76421e+07	6.85921e+07	6.69396e+07	5.40785e+07	4.00586e+07	4.57188e+07	0.329287	0.234624	---	---	---
Triptophenolide	N3699		---	---	---	---	12.084	311.167	C20H24O3	1410372639	3327631177	1969510722	1367353063	1338816336	1326346791	1200341683	2029378829	0.312577	0.453965	---	---	---
L-Aspartate	N646	C00049	HMDB0000191	Organic acids and derivatives	Carboxylic acids and derivatives	Amino acids, peptides, and analogues	1.251	132.028	C4H7NO4	5.85214e+08	731079722	7.30152e+08	575139985	894098444	1041271975	8.01637e+08	4.7521e+08	0.290977	-0.293129	Peptides	Amino acids	Common amino acids
Beta-Nicotinamide Adenine Dinucleotide Phosphate	N10005	C00006	HMDB0000217	Nucleosides, nucleotides, and analogues	(5'-&gt;5')-dinucleotides	---	3.329	742.063	C21H28N7O17P3	1.11739e+08	8.75972e+07	7.49655e+07	6.01178e+07	5.84646e+07	3.31756e+07	1.01071e+08	6.4333e+07	0.318086	0.379621	Vitamins and cofactors	Cofactors	Coenzymes
Docosahexanoic Acid	N4000		---	---	---	---	11.142	327.23	C22H32O2	1.98556e+08	1.95759e+08	2.06272e+08	271067627	1.64464e+08	103960651	1.20128e+08	2.81452e+08	0.294305	0.379621	---	---	---
Griseofulvic Acid	N4179		---	---	---	---	5.055	337.042	C16H15ClO6	1.47464e+07	2.10483e+07	1.13925e+07	1.67839e+07	2.22561e+07	2.60216e+07	9.47654e+06	141874025	0.314847	-1.64183	---	---	---
Perfluorononanoic Acid	N6465		---	---	---	---	9.437	462.96	C9HF17O2	7.13965e+06	3.12947e+06	1.02786e+08	6.33923e+06	2.78486e+07	6.25158e+07	5.55094e+07	8.33619e+07	0.346612	-0.941088	---	---	---
Suberic Acid	N1221	C08278	HMDB0000893	Lipids and lipid-like molecules	Fatty Acyls	Fatty acids and conjugates	6.14	173.08	C8H14O4	2.99052e+08	2.22063e+08	159447652	4.02487e+08	2.04441e+08	6.86387e+08	293913297	3.59686e+08	0.36365	-0.511979	Organic acids	Carboxylic acids	Dicarboxylic acids
Rutamarin	N4555	C09308	HMDB0030666	Phenylpropanoids and polyketides	Coumarins and derivatives	Furanocoumarins	11.964	355.156	C21H24O5	1.40347e+08	2.09336e+08	1.52187e+08	1.6573e+08	2.23358e+08	147972273	1.71106e+08	5.51087e+08	0.305677	-0.711937	Phenylpropanoids	Coumarins	Furanocoumarins
Tauroursodeoxycholic Acid	N11232	C16868	HMDB0000874	Lipids and lipid-like molecules	Steroids and steroid derivatives	Bile acids, alcohols and derivatives	7.023	997.584	C26H45NO6S	4.30235e+07	2.26701e+07	2.08612e+07	3.86858e+07	4.7255e+06	3.5879e+07	4.22095e+06	3.01895e+07	0.25725	0.739416	---	---	---
1,2Alpha-Epoxydeacetoxydihydrogedunin	N6347		---	---	---	---	11.486	455.208	C26H32O7	3.02446e+06	6.68725e+06	275472	1.10123e+07	2.29124e+06	1.37374e+07	3.08088e+06	7.97078e+07	0.337436	-2.2344	---	---	---
2'-Deoxyadenosine 5'-Monophosphate	N4044	C00360	HMDB0000905	Nucleosides, nucleotides, and analogues	Purine nucleotides	Purine deoxyribonucleotides	5.086	330.067	C10H14N5O6P	6.68765e+07	8.84935e+07	8.8871e+07	5.60665e+07	1.82053e+08	1.07945e+08	7.98727e+07	6.44957e+07	0.266075	-0.53247	Nucleic acids	Nucleotides	Deoxyribonucleotides
LPE 18:1	N6709		---	---	---	---	9.801	478.29	C23H46NO7P	9.74236e+08	1901978792	1626354470	1977790891	9.75673e+08	1048218405	9.86759e+08	1989248258	0.313137	0.374177	---	---	---
Phosphatidylcholine Lyso 16	N7469		---	---	---	---	10.039	526.349	C24H50NO7P	6.39626e+07	1.33817e+08	1.2466e+08	1.37826e+08	7.74212e+07	7.32002e+07	9.0533e+07	1.27408e+08	0.321124	0.320542	---	---	---
Threonate	N692	C01620	HMDB0000943	Organic oxygen compounds	Organooxygen compounds	Carbohydrates and carbohydrate conjugates	1.345	135.028	C4H8O5	2814077532	2624783760	2329160712	1463783311	2197366416	2277356604	1732916522	1598416364	0.338287	0.241962	---	---	---
5,7-Dihydroxy-3,8-Dimethoxy-2-Phenyl-4H-Chromen-4-One	N3722		---	---	---	---	5.358	312.997	C17H14O6	4.44274e+07	6.54366e+07	2.76396e+07	3.68691e+07	7.35152e+07	1.68202e+07	1.3993e+07	8.42991e+06	0.405178	0.628914	---	---	---
Ursinoic Acid	N2981		---	---	---	---	4.247	275.051	C15H16O5	2.69071e+08	2.93037e+08	2.45452e+08	3.21855e+08	2.60192e+08	9.12855e+07	2.59402e+08	3.18465e+08	0.370399	0.281312	---	---	---
Actiphenol	N2968		---	---	---	---	5.568	274.11	C15H17NO4	1.06619e+08	7.30547e+07	4.12975e+07	9.69265e+07	6.93423e+07	6.69926e+07	6.0191e+07	5.98793e+07	0.337315	0.310107	---	---	---
Ascorbic Acid	N1257	C00072	HMDB0000044	Organoheterocyclic compounds	Dihydrofurans	Furanones	1.919	175.023	C6H8O6	10361233875	15086060549	13011099156	13708151953	12664982550	6190357695	13233548510	12894264014	0.394631	0.213752	Vitamins and cofactors	Vitamins	Water-soluble vitamins
PFSM-alcohol	N1518		---	---	---	---	1.211	191.993	C3H6F3NO3S	1.53548e+08	1.35309e+08	244259779	2.26736e+08	2.59631e+08	2.86491e+08	2.17516e+08	1.53533e+08	0.35738	-0.271479	---	---	---
PC(18:1/13-HODE)	N10758		---	---	---	---	9.328	858.584	C44H82NO9P	456606	0	2.138e+06	508686	408319	333578	1.11291e+06	8.74739e+06	0.404938	-1.77201	---	---	---
4-O-Methylphloracetophenone	N1340	C10680	HMDB0029646	Organic oxygen compounds	Organooxygen compounds	Carbonyl compounds	1.129	180.971	C9H10O4	7.75275e+07	1.58167e+08	8.67111e+07	6.92424e+07	1.79952e+08	127776670	1.26882e+08	8.11675e+07	0.321091	-0.397201	---	---	---
PC(18:0/12-HEPE)	N10861		---	---	---	---	9.174	882.579	C46H82NO9P	221909	0	542552	647853	0	332922	0	8.31647e+06	0.41309	-2.61379	---	---	---
Rhein	N3129	C10401	HMDB0032876	Benzenoids	Anthracenes	Anthracenecarboxylic acids and derivatives	6.048	283.08	C15H8O6	4.70605e+08	1.82951e+08	5.64896e+07	2.09328e+08	198754278	391738657	4.44002e+08	2.52727e+08	0.411576	-0.485539	PK Polyketides	PK13 Aromatic polyketides	PK1304 Anthracenes and phenanthrenes
FT-PFSA	N2114		---	---	---	---	1.672	226.977	C4H5F5O3S	3611737373	6360099859	7329372607	5803426053	9271566716	3910695745	2092353757	2104861192	0.473202	0.410775	---	---	---
PFSA-Cl	N3080		---	---	---	---	1.142	280.906	C3HClF6O4S	9.7322e+07	1.3942e+08	9.01837e+07	5.85528e+07	1.51033e+08	8.72805e+07	1.42571e+08	9.82219e+07	0.347804	-0.313692	---	---	---
Glucoibarin	N6700		---	---	---	---	1.558	478.088	C15H29NO10S3	3.87949e+06	2.22123e+07	1.1563e+08	3.2638e+07	5.98489e+07	8.29053e+07	4.07988e+07	7.38307e+07	0.46138	-0.561856	---	---	---
Lichesterylic Acid	N3421		---	---	---	---	10.944	297.241	C18H34O3	1.47804e+08	1.30269e+08	1.62366e+08	1.5727e+08	1.78881e+08	8.8847e+07	6.63674e+07	1.70974e+08	0.460431	0.242938	---	---	---
D-(+)-Malic Acid	N663	C00497	HMDB0031518	Organic acids and derivatives	Hydroxy acids and derivatives	Beta hydroxy acids and derivatives	1.423	133.012	C4H6O5	6330387889	8204921745	11815449283	11572114660	18235003399	25196487187	7465406467	3524962731	0.452502	-0.521121	---	---	---
Dehydroascorbic Acid	N1219	C05422	HMDB0001264	Organoheterocyclic compounds	Lactones	Gamma butyrolactones	2.51	173.007	C6H6O6	1390270308	1366105918	1189591481	8.48041e+08	1081212573	8.10404e+08	1180081125	1246853904	0.479444	0.15069	---	---	---
C12-AS	N2809		---	---	---	---	10.594	265.147	C12H26O4S	15623658714	15504178546	21607291950	9742490663	59913936939	21271781974	13043981731	12022151790	0.380532	-0.766087	---	---	---
Phosphoric Acid	N165	C00009	HMDB0001429	Homogeneous non-metal compounds	Non-metal oxoanionic compounds	Non-metal phosphates	1.174	96.9675	H3O4P	1857058015	1640449546	2965620294	2249993750	2428287769	2381784660	2565334991	2250686179	0.473254	-0.143755	---	---	---
Sweroside	N4594	C17071	HMDB0258643	Organic oxygen compounds	Organooxygen compounds	Carbohydrates and carbohydrate conjugates	5.182	357.087	C16H22O9	2107552026	2799318921	4199226162	4547935025	1929675126	2623941759	2435760647	4049902701	0.407405	0.306729	---	---	---
Rhizocarpic Acid	N6548		---	---	---	---	3.407	468.128	C28H23NO6	445021988	7.24026e+08	3989441746	2797718043	2237018122	1273270863	3639222356	4041936389	0.475167	-0.492241	---	---	---
Quinolinic Acid	N1132	C03722	HMDB0000232	Organoheterocyclic compounds	Pyridines and derivatives	Pyridinecarboxylic acids and derivatives	1.374	166.016	C7H5NO4	3.51742e+08	2.5795e+08	3.78195e+08	213263556	3.51211e+08	8.6672e+07	2.71141e+08	3.00271e+08	0.515877	0.251083	---	---	---
Deoxyguanylic Acid	N9612	C00362	HMDB0001044	Nucleosides, nucleotides, and analogues	Purine nucleotides	Purine deoxyribonucleotides	2.607	693.114	C10H14N5O7P	7.63889e+08	264752618	832934739	2.59326e+08	7.68294e+08	4.03224e+08	1486699530	3.96642e+08	0.465479	-0.526431	Nucleic acids	Nucleotides	Deoxyribonucleotides
3-(4-Hydroxyphenyl)lactate	N1346	C03672	HMDB0000755	Phenylpropanoids and polyketides	Phenylpropanoic acids	---	5.434	181.049	C9H10O4	3.57394e+08	2.92395e+08	5.71148e+08	3.66998e+08	5.25508e+08	343495750	6.10392e+08	3.814e+08	0.461546	-0.228774	---	---	---
Methyl Robustone	N4959		---	---	---	---	6.566	377.107	C22H18O6	6.3374e+07	2.26477e+07	5.85856e+07	7.64318e+07	2.69416e+07	1.11372e+08	7.01713e+07	5.94699e+07	0.594553	-0.277691	---	---	---
ADP	N5842	C00008	HMDB0001341	Nucleosides, nucleotides, and analogues	Purine nucleotides	Purine ribonucleotides	1.966	426.019	C10H15N5O10P2	1511569254	1125967600	8.28213e+08	5.26176e+08	1318293339	4.0972e+08	861502942	7.56231e+08	0.58729	0.254715	Nucleic acids	Nucleotides	Ribonucleotides
S-(2-Carboxypropyl)Glutathione	N5216		---	---	---	---	5.144	392.112	C14H23N3O8S	6.30444e+07	7.4118e+07	1.13435e+08	8.26308e+07	6.79501e+07	8.72417e+07	1.15689e+08	9.77037e+07	0.569985	-0.145494	---	---	---
1,3-Dideacetyl-7-Deacetoxy-7-Oxokhivorin	N6373		---	---	---	---	12.444	457.225	C26H34O7	4.18868e+06	1.25862e+07	2.71928e+06	1.01913e+07	3.10882e+06	5.07516e+06	7.32672e+06	3.40248e+07	0.539991	-0.738698	---	---	---
Gingerol	N3341	C10462	HMDB0005783	Benzenoids	Phenols	Methoxyphenols	8.452	293.174	C17H26O4	2.67518e+07	2.34743e+07	5.23703e+07	3.04689e+07	1.8438e+08	1.92575e+07	4.86275e+07	1.29654e+07	0.447307	-0.995103	Shikimate / acetate-malonate pathway derived compounds	Others	Zingiber derived compounds
Phosphatidylinositol Lyso 18	N8520		---	---	---	---	9.199	599.315	C27H53O12P	511462518	3.57958e+06	2.28887e+07	4.53492e+07	2.12641e+08	703069	1.76688e+07	2.59035e+07	0.558983	1.18288	---	---	---
Phosphatidylethanolamine Lyso 18	N6742		---	---	---	---	10.545	480.306	C23H48NO7P	2.9486e+08	8.42118e+08	4.54144e+08	6.84681e+08	4.57774e+08	538737928	4.90269e+08	1501943323	0.547595	-0.39316	---	---	---
Uric Acid	N1144	C00366	HMDB0000289	Organoheterocyclic compounds	Imidazopyrimidines	Purines and purine derivatives	2.814	167.019	C5H4N4O3	4761008565	3665809095	3515261113	3196561706	4207588058	2199616675	4991690429	1900465401	0.598989	0.186881	---	---	---
Oleoyl Sarcosine	N4500		---	---	---	---	11.262	352.283	C21H39NO3	1.10684e+07	1.69204e+07	1.19306e+07	2.40675e+07	7.26841e+06	5.01278e+06	2.35355e+06	3.0344e+07	0.528326	0.50853	---	---	---
2,5-Dihydroxy-3-Undecylcyclohexa-2,5-Diene-1,4-Dione	N3343		---	---	---	---	12.366	293.178	C17H26O4	4283608066	3405447235	8276128230	7941279163	7589818160	9358082249	4000997146	6782841324	0.588171	-0.21414	---	---	---
Glycocholic Acid	N6488	C01921	HMDB0000138	Lipids and lipid-like molecules	Steroids and steroid derivatives	Bile acids, alcohols and derivatives	7.478	464.299	C26H43NO6	3.73838e+08	88602140	8.37602e+07	106501528	9.39324e+07	3.69861e+08	1.22029e+08	2.72415e+08	0.610848	-0.394961	Steroids	24-Carbon atoms	Cholane derivatives
LPC 16:0	N7670		---	---	---	---	9.683	540.328	C24H50NO7P	7484172985	9057227055	9797418075	8141110075	8937984961	8011367682	9482776806	9720309916	0.534083	-0.0683321	---	---	---
9-Nitro-20(S)-Camptothecin	N5214		---	---	---	---	5.266	392.086	C20H15N3O6	1.11521e+07	9.34209e+06	1.11947e+08	1.483e+07	1.59931e+07	1.64042e+06	3.91814e+07	2.18004e+07	0.537356	0.905582	---	---	---
5-Hepe	N3814		HMDB0005081	Lipids and lipid-like molecules	Fatty Acyls	Eicosanoids	9.584	317.211	C20H30O3	8.86574e+06	1.88507e+07	2.09242e+07	20360113	3.69487e+07	9.69718e+06	4.13612e+06	2.35954e+06	0.658244	0.376735	---	---	---
UDP-N-acetyl-alpha-D-glucosamine	N8613	C00043	HMDB0304526	Nucleosides, nucleotides, and analogues	Pyrimidine nucleotides	Pyrimidine nucleotide sugars	1.909	606.072	C17H27N3O17P2	6693015107	2327311559	4083154513	1707034647	3898967384	9.83069e+08	5173030996	1672541926	0.621302	0.33674	---	---	---
Phenylacetylglycine	N1523	C05598	HMDB0000821	Organic acids and derivatives	Carboxylic acids and derivatives	Amino acids, peptides, and analogues	6.058	192.065	C10H11NO3	1.8351e+08	5.6722e+07	2.43528e+08	1.16883e+08	8.5789e+07	231188702	1.7761e+08	1.8555e+08	0.708423	-0.179319	---	---	---
3-Hydroxybutanoic Acid	N268	C01089	HMDB0000442	Organic acids and derivatives	Hydroxy acids and derivatives	Beta hydroxy acids and derivatives	3.616	103.038	C4H8O3	1921370315	3149053619	4630276669	2954358963	4098976002	1882854888	3920352521	4700939184	0.578158	-0.206562	Organic acids	Carboxylic acids	Hydroxycarboxylic acids
Glutamine (D)	N834		---	---	---	---	1.809	145.06	C5H10N2O3	1.10818e+08	7.29836e+07	5.18195e+07	4.27339e+07	1.04892e+08	7.53955e+06	1.26084e+08	118396001	0.55542	-0.358639	---	---	---
Thymidine-3',5'-Cyclic Monophosphate Sodium Salt	N3524		---	---	---	---	1.329	303.031	C10H13N2O7P	1.74873e+08	1.98324e+08	2.1323e+08	1.32131e+08	2.98464e+08	1.03887e+08	1.40854e+08	1.0351e+08	0.730125	0.151989	---	---	---
2-Naphthalene Sulfonic Acid	N1786	C16202	---	---	---	---	1.35	207.013	C10H8O3S	6.49674e+08	5.45891e+08	7.35016e+08	3.19375e+08	7.06097e+08	5.11695e+08	4.33304e+08	4.04413e+08	0.681056	0.130404	---	---	---
Taurochenodeoxycholic Acid	N11231	C05465	HMDB0000951	Lipids and lipid-like molecules	Steroids and steroid derivatives	Bile acids, alcohols and derivatives	7.721	997.579	C26H45NO6S	3.50109e+08	4.03465e+08	2.08208e+08	4.55407e+08	1.82838e+08	5.272e+08	1.06211e+08	901664198	0.705586	-0.277621	ST Sterol lipids	ST04 Bile acids and derivatives	ST0402 C26 bile acids, alcohols, and derivatives
Naringenin	N2897	C00509	HMDB0002670	Phenylpropanoids and polyketides	Flavonoids	Flavans	1.223	271.002	C15H12O5	4.61013e+08	4.32352e+08	4.25798e+08	4.79706e+08	5.35514e+08	567826733	4.66278e+08	3.33139e+08	0.644715	-0.0810032	PK Polyketides	PK12 Flavonoids	PK1214 Flavanones
Inosine 5'-monophosphate	N4390	C00130	HMDB0000175	Nucleosides, nucleotides, and analogues	Purine nucleotides	Purine ribonucleotides	2.808	347.037	C10H13N4O8P	3106207323	1625210326	3498334384	1495533314	2194838248	3649444864	2603510922	2125338882	0.743837	-0.120592	---	---	---
Guanosine 5'-Diphosphate-D-Mannose	N8587	C00096	---	---	---	---	2.213	604.068	C16H25N5O16P2	153755628	6.41795e+07	9.60054e+07	3.91302e+07	108271685	4.27374e+07	1.90281e+08	8.76906e+07	0.648442	-0.280948	---	---	---
Phosphatidylserine 19	N10700		---	---	---	---	10.005	848.538	C47H80NO10P	9.76415e+06	1.95822e+07	4.07834e+06	1.48185e+06	9.24509e+06	2.49511e+07	5.80464e+06	5.03837e+06	0.694449	-0.367676	---	---	---
Proscillaridin	N7511	C12816	HMDB0256851	Lipids and lipid-like molecules	Steroids and steroid derivatives	Steroid lactones	8.713	529.282	C30H42O8	3.15777e+08	1.44227e+08	1.41281e+08	1.7244e+08	1.94113e+08	1.58922e+08	1.25974e+08	418424181	0.705605	-0.213989	Steroids	24-Carbon atoms	Bufanolide derivatives
NAD+	N9316	C00003	HMDB0000902	Nucleosides, nucleotides, and analogues	(5'-&gt;5')-dinucleotides	---	5.039	662.099	C21H27N7O14P2	1.16249e+08	9.47138e+07	183908147	1.03034e+08	1.04718e+08	9.76207e+07	1.55369e+08	97137576	0.677678	0.130536	Vitamins and cofactors	Cofactors	Coenzymes
1-Methyladenosine	N3075	C02494	HMDB0003331	Nucleosides, nucleotides, and analogues	Purine nucleosides	---	1.349	280.102	C11H15N5O4	1.38969e+08	1.31438e+08	226482403	1.80415e+08	1.72458e+08	1.50318e+08	1.9524e+08	1.94136e+08	0.732512	-0.0723766	---	---	---
Guanosine 5'-Monophosphate	N4687	C00144	HMDB0001397	Nucleosides, nucleotides, and analogues	Purine nucleotides	Purine ribonucleotides	2.923	362.048	C10H14N5O8P	3786926652	2416377578	3477386018	2350332216	3209483328	1568217830	3928635738	2570751809	0.77155	0.093425	Nucleic acids	Nucleotides	Ribonucleotides
Bisphenol S	N2519	C14216	HMDB0240712	Benzenoids	Benzene and substituted derivatives	Benzenesulfonyl compounds	1.238	249.02	C12H10O4S	1269150268	1709173589	1343813313	9.33851e+08	1641758965	9.86056e+08	1478624617	9.37301e+08	0.83055	0.0594937	---	---	---
3-Phospho-D-Glycerate	N1391	C00197	HMDB0060180	Organic oxygen compounds	Organooxygen compounds	Carbohydrates and carbohydrate conjugates	1.301	184.984	C3H7O7P	1.333e+08	525483667	2.18764e+08	2.35359e+08	479900318	3.23693e+08	3.9488e+08	1.26211e+08	0.65852	-0.251316	---	---	---
3-Methylxanthine	N1121	C16357	HMDB0001886	Organoheterocyclic compounds	Imidazopyrimidines	Purines and purine derivatives	1.308	165.038	C6H6N4O2	2490864628	2358782960	3030227999	2997200594	2781951226	2381658626	2732457042	2721611754	0.751046	0.0347792	Alkaloids	Others	Purine alkaloids
FA 18:1+2O	N3734		---	---	---	---	8.857	313.237	C18H34O4	1.83166e+08	1.17952e+08	1.5366e+08	157022206	1.62403e+08	135457810	1.21598e+08	2.21995e+08	0.784725	-0.0682867	---	---	---
Taurine	N518	C00245	HMDB0000251	Organic acids and derivatives	Organic sulfonic acids and derivatives	Organosulfonic acids and derivatives	1.235	124.005	C2H7NO3S	16645054676	16867444580	18792413830	15285901823	20114152413	16490734498	19146552140	14219902044	0.708186	-0.0499348	---	---	---
PI(16:0/12-HEPE)	N10811		---	---	---	---	6.632	871.506	C45H77O14P	5.93619e+07	1.87988e+07	8.98361e+06	2.63366e+07	1.07579e+07	5.77959e+07	2.31182e+07	3.2951e+07	0.85684	-0.135126	---	---	---
Destruxin A	N8223		---	---	---	---	9.324	578.298	C29H47N5O7	7.2775e+07	9.63375e+07	9.48753e+07	7.39846e+07	1.00749e+08	6.76825e+07	8.80341e+07	7.54575e+07	0.881146	0.026021	---	---	---
Allantoin	N999	C01551	HMDB0000462	Organoheterocyclic compounds	Azoles	Imidazoles	1.353	157.035	C4H6N4O3	3.18481e+08	3.11589e+08	3.71079e+08	2.7657e+08	3.48367e+08	2.64826e+08	3.6697e+08	2.7064e+08	0.843851	0.0306892	---	---	---
LPE 16:0	N6283		---	---	---	---	9.561	452.276	C21H44NO7P	1321468742	2424161706	1830458656	2277357548	1722732630	1706450515	1668279928	3246490829	0.798666	-0.0874114	---	---	---
L-Histidine	N956	C00135	HMDB0000177	Organic acids and derivatives	Carboxylic acids and derivatives	Amino acids, peptides, and analogues	1.221	154.06	C6H9N3O2	9.8652e+08	9.74616e+08	9.23228e+08	8.44606e+08	1026090434	9.42432e+08	9.83794e+08	7.16607e+08	0.85032	0.0234683	Peptides	Amino acids	Common amino acids
Phosphatidylethanolamine 16	N9987		---	---	---	---	10.757	738.504	C41H74NO8P	7.63621e+07	1.60492e+07	4.3967e+07	39100917	1.54372e+07	5.79563e+07	4.11559e+07	7.13671e+07	0.885119	-0.0833552	---	---	---
Meglutol	N1055	C03761	HMDB0000355	Lipids and lipid-like molecules	Fatty Acyls	Fatty acids and conjugates	4.592	161.044	C6H10O5	3071440023	3289483443	2738955915	2177309809	2926714810	2646491079	2638675585	2871791356	0.854897	0.0250288	---	---	---
Dodecylbenzenesulfonic Acid	N3964		HMDB0031031	Benzenoids	Benzene and substituted derivatives	Benzenesulfonic acids and derivatives	12.081	325.182	C18H30O3S	2248155589	2624853109	2262103418	2028044025	3018940842	2075432905	2284451999	2195177969	0.69095	-0.0632735	---	---	---
Kaempferol-7-O-Deoxyhexoside	N5923		---	---	---	---	1.561	431.089	C21H20O10	127749419	5.78627e+08	2312365950	651515747	1315024102	1151142975	6.06613e+06	1745749025	0.828779	-0.200664	---	---	---
Trifluoroacetic Acid	N353		HMDB0014118	Organic acids and derivatives	Carboxylic acids and derivatives	Alpha-halocarboxylic acids and derivatives	1.666	112.983	C2HF3O2	85853838091	69236594711	91279613969	44737174869	109569000000	63783833242	66474162294	39207098706	0.872161	0.0611541	---	---	---
Rac-Glycerol 3-Phosphoate	N1191		---	---	---	---	1.291	171.004	C3H9O6P	2515272765	3819060505	2874620512	2225030198	2425740271	3529428679	2677095378	2331115727	0.798626	0.0606008	---	---	---
N-Tigloylglycine	N986		HMDB0000959	Organic acids and derivatives	Carboxylic acids and derivatives	Amino acids, peptides, and analogues	5.524	156.064	C7H11NO3	265431709	2.02991e+08	2.18919e+08	2.5647e+08	2.95107e+08	2.34234e+08	2.12899e+08	2.29722e+08	0.773248	-0.0423974	---	---	---
PFCA-unsaturated	N3217		---	---	---	---	1.221	286.977	C7HF9O2	7.12317e+08	5.11172e+08	7.47453e+08	7.62394e+08	6.67923e+08	6.96347e+08	7.61436e+08	649260243	0.874797	-0.0218044	---	---	---
PFSM-ammonio	N9758		---	---	---	---	2.84	710.095	[C18H28F13N2O8S2]+	7.56913e+07	1.89511e+07	8.47446e+07	2.52046e+07	4.17292e+07	6.75552e+07	5.89164e+07	4.6242e+07	0.895256	-0.0678481	---	---	---
Phospho(Enol)Pyruvic Acid	N1141		---	---	---	---	1.326	166.973	C3H5O6P	1.09027e+08	3.32302e+08	2.34947e+08	2.94783e+08	2.87298e+08	2.59359e+08	2.50498e+08	1.36809e+08	0.880395	0.0561673	---	---	---
Lamalbid	N5754		---	---	---	---	5.569	421.135	C17H26O12	156179937	9.51446e+07	8.46286e+07	1.67123e+08	1.23918e+08	1.11038e+08	1.13498e+08	1.35599e+08	0.833662	0.0556122	---	---	---
Adenosine-3-Monophosphate	N4357		---	---	---	---	2.607	346.053	C10H14N5O7P	9747468127	5350487832	9350996223	3828606866	9171067994	4169902033	12302794686	5015436502	0.811978	-0.116661	---	---	---
Adenosine 5'-Triphosphate	N7142	C00002	HMDB0000538	Nucleosides, nucleotides, and analogues	Purine nucleotides	Purine ribonucleotides	5.027	505.986	C10H16N5O13P3	4.56556e+07	8.21238e+07	2.8359e+07	4.77741e+07	3.87142e+07	5.96876e+07	3.86174e+07	5.84325e+07	0.873244	0.0611541	Nucleic acids	Nucleotides	Ribonucleotides
3-O-Acetylpadmatin	N4624		---	---	---	---	2.709	359.045	C18H16O8	1.04169e+08	5.19159e+07	3.5097e+07	4.81021e+07	8.75953e+07	4.92865e+07	1.14269e+08	1.10435e+07	0.840146	-0.131914	---	---	---
3Beta-Acetoxydeoxodihydrogedunin	N7480		---	---	---	---	8.552	527.266	C30H40O8	1.20793e+08	1.02239e+08	3.72568e+07	8.76465e+07	4.46732e+07	9.37439e+07	2.51677e+07	1.99498e+08	0.93257	-0.0614808	---	---	---
Glycoursodeoxycholic Acid	N6215		HMDB0000708	Lipids and lipid-like molecules	Steroids and steroid derivatives	Bile acids, alcohols and derivatives	7.538	448.305	C26H43NO5	4.21903e+07	7.58508e+06	8.95382e+06	1.25552e+07	7.87434e+06	3.36895e+07	9.61877e+06	2.01045e+07	0.999949	-5.7709e-05	---	---	---
Fumaric Acid	N387	C00122	HMDB0000134	Organic acids and derivatives	Carboxylic acids and derivatives	Dicarboxylic acids and derivatives	2.974	115.001	C4H4O4	8.64676e+08	1117344746	8.45832e+08	1075458542	1234558444	1046346490	8.86276e+08	8.20742e+08	0.861281	-0.0309435	---	---	---
Apigeninidin	N2585	C08574	HMDB0301880	Phenylpropanoids and polyketides	Flavonoids	Hydroxyflavonoids	1.316	253.048	C15H10O4	2.55334e+08	2.92787e+08	398313259	3.3226e+08	5.63708e+08	1.90453e+08	2.69484e+08	2.71991e+08	0.963027	-0.018995	Flavonoids	Flavonoids	Anthocyanidins and anthocyanins
Methyl Asterrate	N4674		---	---	---	---	1.244	361.09	C18H18O8	1.6008e+08	1.11345e+08	1.77226e+08	1.59978e+08	2.71817e+08	136310437	1.32887e+08	7.1635e+07	0.98274	-0.00949526	---	---	---
7-Deacetylkhivorin	N7716		---	---	---	---	7.445	543.262	C30H40O9	2.49012e+07	2.66575e+07	3.99794e+06	2.42242e+07	3.89368e+06	2.63227e+07	1.64206e+06	4.23508e+07	0.903956	0.104471	---	---	---
Virensic Acid	N4589		---	---	---	---	4.24	357.053	C18H14O8	135442269	123184210	1.53041e+08	1.93563e+08	1.58386e+08	8.68997e+07	222415103	1.50105e+08	0.924199	-0.0296617	---	---	---
Octafluoroadipic Acid	N3260		---	---	---	---	1.221	288.973	C6H2F8O4	9.1473e+07	6.5947e+07	9.92944e+07	9.43389e+07	8.09993e+07	9.07039e+07	1.00513e+08	7.78927e+07	0.980004	0.00389003	---	---	---
Uridine 5'-Monophosphate	N3913	C00105	HMDB0000288	Nucleosides, nucleotides, and analogues	Pyrimidine nucleotides	Pyrimidine ribonucleotides	2.021	323.027	C9H13N2O9P	1876055304	1506045040	1670607258	8.85893e+08	1662873496	8.98822e+08	2447975299	9.7338e+08	0.97972	-0.0107592	Nucleic acids	Nucleotides	Ribonucleotides
Dl-2-Hydroxyvaleric Acid	N447		---	---	---	---	5.449	117.055	C5H10O3	4.85145e+08	6.62632e+08	1000001391	5.4754e+08	7.24921e+08	6.50791e+08	6.2567e+08	7.00583e+08	0.989127	-0.0035534	---	---	---
N-Acetyl-Dl-Methionine	N1492		---	---	---	---	5.54	190.052	C7H13NO3S	5.05538e+08	5.59996e+08	4.80915e+08	7.15608e+08	4.98028e+08	5.15171e+08	6.95824e+08	5.50683e+08	0.993508	0.00144197	---	---	---
Glucoerucin	N5726	C08409	HMDB0038403	Organic oxygen compounds	Organooxygen compounds	Carbohydrates and carbohydrate conjugates	1.674	420.067	C26H44O9	1.38666e+07	6.55457e+07	2.29697e+08	2.50964e+08	1.51047e+08	1.06753e+08	1.54416e+08	1.44693e+08	0.989912	0.00820001	Amino acid related compounds	Glucosinolates	Glucosinolates derived from methionine
